# Supplementary material for: Reduced Adolescent-Age Spatial Learning Ability Associated with Elevated Juvenile-Age Superoxide Levels in Complex I Mouse Mutants
Source: PLoS One. 2015 Apr 8;10(4):e0123863. doi: 10.1371/journal.pone.0123863 (PMC4390344; doi:10.1371/journal.pone.0123863)
Supplement: S1 Dataset — Strains are indicated in columns. SD = Standard Deviation, SEM = Standard Error of the Mean, N = number of animals. More information on the Methods can be found in the appropriate section in the text. (XLSX) [file pone.0123863.s001.xlsx]

## Sheet: BL6
Age group:			3 month
MFI MS % Dapi
			Hippocampus BL6							Hippocampus BL6				Hippocampus					Mean					SD
			CA1		CA3		DG			CA1	CA3	DG		CA1	CA3	DG	total		CA1	CA3	DG	total		CA1	CA3	DG	total
			DAPI	MS	DAPI	MS	DAPI	MS		MS % D				MS % D Mean per animal					MS % D					MS % D
																			90.431	100.867	63.3289	84.8756		6.6735	6.70385	3.94086	4.28647
strain	mouse ID (internal ID)
BL6	RP-BL6-110511-M-3-1	60-1	279.208	262.412	250.486	269.324	318.774	260.02		93.9844	107.521	81.5688		84.096	100.211	62.0658	82.1243
	(110912_BL6_3-1) S1	60-2	327.62	249.887	278.789	260.556	503.1	246.834		76.2734	93.4599	49.0626
			305.021	294.902	298.177	289.286	341.673	271.782
	S2	60-1	272.909	277.258	227.641	259.772	333.49	258.303		101.594	114.115	77.4545
		60-2	332.99	265.123	252.659	260.13	459.148	250.34		79.6189	102.957	54.5227
			388.53	366.376	319.998	350.764	369.306	304.941
	S3	60-1	287.98	281.926	259.632	282.169	342.659	274.717		97.8978	108.68	80.1721
		60-2	377.815	266.06	290.85	269.918	478.35	259.796		70.4207	92.8032	54.3109
	S4	60-1	423.808	362.976	358.968	350.06	594.099	372.461		85.6463	97.5184	62.6934
		60-2	464.784	332.449	379.48	321.409	841.262	343.665		71.5276	84.6972	40.8511
	S5	60-1	371.885	334.649	330.69	355.448	503.443	362.321		89.9872	107.487	71.9686
		60-2	427.374	316.299	376.16	349.348	707.154	339.814		74.0099	92.8722	48.0537
	RP-BL6-060611-M-3-2	60-1	292641	257831	265898	260174	455929	249766		88.1049	97.8473	54.7818		85.9318	93.1454	62.3604	80.4792
	(110913_BL6_3-2) S1	60-2	331278	241556	332532	245416	609373	237244		72.9164	73.8022	38.9325
	S2	60-1	290412	307314	311041	366440	411692	319103		105.82	117.811	77.5101
		60-2	363325	290203	385545	336183	574089	280290		79.8742	87.1968	48.8234
	S3	60-1	300712	254235	258985	249148	287744	239098		84.5443	96.2017	83.094
		60-2	417816	241800	319653	241596	414253	232243		57.8724	75.5807	56.0631
	S4	60-1	271489	269742	269786	291097	406757	274919		99.3565	107.899	67.588
		60-2	310683	257040	304354	277525	566596	256640		82.7338	91.1849	45.2951
	S5	60-1	252821	254583	252902	254172	298562	254995		100.697	100.502	85.4077
		60-2	267253	233574	297445	248154	369528	244289		87.3981	83.4285	66.1084
	RP-BL6-060611-M-3-3	60-1	293.24	317.936	278.574	348.433	348.443	301.235		108.422	125.077	86.4517		87.1119	106.126	60.2301	84.4893
	(110913_BL6_3-3) S1	60-2	347.735	290.23	324.295	322.874	455.962	270.938		83.463	99.5618	59.4212
	S2	60-1	287.019	305.883	290.877	338.06	491.994	319.694		106.572	116.221	64.9792
		60-2	259.139	250.419	307.486	308.182	821.097	295.369		96.635	100.226	35.9725
		10x	310.918	336.532	296.32	368.005	296.614	304.766
	S3	60-1	303.392	303.488	282.569	324.828	304.388	269.91		100.032	114.955	88.673
		60-2	352.938	283.729	296.57	297.481	420.084	270.574		80.3906	100.307	64.4095
		10x	294.034	376.388	319.013	408.803	305.368	334.894
	S4	60-1	311.248	289.559	280.266	314.816	399.311	289.517		93.0316	112.328	72.5041
		60-2	355.588	271.64	286.28	292.043	560.708	266.171		76.3918	102.013	47.4705
	S5	60-1	405.421	302.563	299.132	314.6	648.19	322.937		74.6293	105.171	49.8213
		60-2	553.732	285.461	350.166	299.032	928.103	302.537		51.5522	85.3972	32.5974
		10x	382.486	317.116	298.154	333.298	396.877	322.131
	RP-BL6-060611-F-3-4	60-1	287359	300715	310883	311006	388336	276444		104.648	100.04	71.1868		99.3235	95.8236	61.7644	85.6372
	(110914_BL6_3-4) S1	60-2	321399	275437	387167	286024	626508	268670		85.6994	73.8761	42.8837
	S2	60-1	312081	333617	331690	353954	462608	323724		106.901	106.712	69.978
		60-2	327603	299349	384947	318879	650719	284460		91.3755	82.8371	43.7147
	S3	60-1	281816	310728	348162	359977	383302	292649		110.259	103.394	76.3495
		60-2	337102	290962	385794	309533	592505	262866		86.3127	80.2327	44.3652
	S4	60-1	325013	367633	318777	355001	401008	337894		113.113	111.363	84.2612
		60-2	358044	316948	351680	331126	565775	287401		88.5221	94.1555	50.7978
	S5	60-1	350522	403614	350325	421701	411314	344695		115.147	120.374	83.8034
		60-2	379748	346550	420170	358203	602150	302905		91.2579	85.2519	50.3039
			402211	390332
	RP-BL6-060611-F-3-5	60-1	325.577	329.576	281.061	330.122	310.459	303.899		101.228	117.456	97.887		95.6916	109.029	70.2237	91.6482
	(110914_BL6_3-5) S1	60-2	408.307	304.392	311.973	300.13	387.067	283.312		74.5498	96.2038	73.1946
							329.934	300.696
			319.037	355.814	290.361	356.073	273.966	326.506
	S2	60-1	304.16	325.501	253.072	303.257	388.49	325.695		107.016	119.83	83.8361
		60-2	364.03	297.988	282.575	296.81	495.737	303.677		81.8581	105.038	61.2577
	S3	60-1	280.609	311.329	263.557	315.693	346.039	308.17		110.948	119.782	89.0564
		60-2	348.157	287.815	287.388	300.771	433.971	286.635		82.6682	104.657	66.0493
			277.917	331.738	252.1	320.748	239.461	309.513
	S4	60-1	285.907	330.889	267.202	327.994	442.919	326.414		115.733	122.751	73.6961
		60-2	340.345	298.244	297.084	303.727	685.701	305.555		87.6299	102.236	44.561
			270.516	312.664	269.487	321.68	297.638	324.115
	S5	60-1	325.668	339.79	294.939	334.001	451.837	329.891		104.336	113.244	73.0111
		60-2	346.52	315.153	349.841	311.694	754.388	299.397		90.948	89.0959	39.6874

## Sheet: AKR
Age group:			3 month
MFI MS % Dapi
			Hippocampus AKR							Hippocampus AKR				Hippocampus					Mean					SD
			CA1		CA3		DG			CA1	CA3	DG		CA1	CA3	DG	total		CA1	CA3	DG	total		CA1	CA3	DG	total
			DAPI	MS	DAPI	MS	DAPI	MS		MS % D				MS % D Mean per animal					MS % D					MS % D
																			98.6569	105.812	65.7549	90.0744		4.876	7.30112	9.24761	4.57496
strain	mouse ID (internal ID)
AKR	RP-AKR-060611-M-3-1	60-1	299.9	302.762	263.33	315.827	242.434	260.803		100.954	119.936	107.577		100.265	110.307	66.2421	92.2715
	(110905_AKR_3-1) S1	60-2	313.126	280.197	287.668	293.934	292.677	248.183		89.4838	102.178	84.7976
	S2	60-1	249507	269684	260992	295044	376616	266563		108.087	113.047	70.7785
		60-2	277348	250739	280336	269761	583378	250254		90.4059	96.2277	42.8974
	S3	60-1	264607	292963	248274	287143	419383	295467		110.716	115.656	70.4528
		60-2	308675	271443	270420	268425	600842	269283		87.9381	99.2623	44.8176
	S4	60-1	248646	317419	248409	351159	377693	333113		127.659	141.363	88.1968
		60-2	258951	281271	261176	323785	517732	298107		108.619	123.972	57.5794
					305075	359508
					286282	316006	679766	314253
	S5	60-1	346600	345053	315098	341597	558037	324820		99.5537	108.41	58.2076
		60-2	389795	308857	375335	311605	787042	292123		79.2358	83.0205	37.1166
							775473	303892
	RP-AKR-060611-M-3-2	60-1	281.547	270.302	242.557	268.685	395.638	266.458		96.006	110.772	67.3489		95.5744	108.72	62.4831	88.9258
	(110906_AKR_3-2) S1	60-2	345.293	259.874	258.244	259.673	539.198	254.75		75.2619	100.553	47.2461
			391.388	393.359	324.949	400.075	340.417	313.229
	S2	60-1	288.957	267.56	250.85	280.59	378.53	266.703		92.5951	111.856	70.4576
		60-2	358.157	260.75	275.483	266.896	494.108	253.497		72.8033	96.8829	51.304
	S3	60-1	243.779	263.204	251.64	277.407	398.646	270.607		107.968	110.24	67.8815
		60-2	264.61	252.671	292.011	271.363	559.252	254.179		95.4881	92.929	45.4498
			321.482	312.549	330.509	399.386	532.594	333.37
	S4	60-1	285.413	325.347	260.611	324.752	380.557	307.345		113.992	124.612	80.7619
		60-2	319.344	300.997	276.768	302.548	490.936	289.903		94.2548	109.315	59.0511
			326.428	466.982	312.657	467.263	295.114	348.263
	S5	60-1	263.558	297.8	257.511	313.433	377.258	302.26		112.992	121.716	80.1202
		60-2	305.88	288.697	277.74	300.858	516.765	285.306		94.3824	108.324	55.21
	RP-AKR-060611-M-3-3	60-1	272.726	274.762	262.186	282.494	323.204	267.977		100.747	107.746	82.9126		92.796	94.0155	67.7835	84.865
	(110907_AKR_3-3) S1	60-2	316.652	260.059	291.211	261.903	392.034	249.61		82.1277	89.9358	63.6705
		10x	254.847	341.767	275.063	319.397	325.272	305.972
	S2	60-1	270.74	277.2	270.869	277.609	338.165	260.966		102.386	102.488	77.1712
		60-2	315.232	260.88	295.605	262.13	424.651	245.945		82.7581	88.6758	57.917
	S3	60-1	266.979	273.116	272.587	278.811	330.205	265.57		102.299	102.283	80.4258
		60-2	283.701	254.653	281.614	256.942	485.432	253.622		89.7611	91.2391	52.2467
		10x	267.19	346.817	306.736	344.642	309.059	282.781
	S4	60-1	287.522	265.723	270.054	266.79	304.848	241.29		92.4183	98.7914	79.1509
		60-2	313.291	251.887	305.267	257.907	378.884	236.891		80.4003	84.4857	62.5234
		10x	270.609	275.203	260.334	266.793	346.966	272.373
	S5	60-1	270.495	277.05	288.79	273.868	384.866	276.624		102.423	94.8329	71.8754
		60-2	284.994	264.019	330.173	263.071	533.456	266.415		92.6402	79.6767	49.9413
	RP-AKR-060611-M-3-4	60-1	266833	387602	268058	411734	398535	331448		145.26	153.599	83.1666		105.623	103.779	53.3514	87.5844
	(110908_AKR_3-4) S1	60-2	293162	331962	278666	348293	558261	283206		113.235	124.986	50.73
	S2	60-1	252730	283963	271374	337724	526483	279648		112.358	124.45	53.1162
		60-2	288088	259991	285527	289631	765480	255542		90.2471	101.437	33.3832
	S3	60-1	328130	291551	255750	246560	420710	265280		88.8523	96.4066	63.0553
		60-2	334806	267659	289656	232852	605515	238258		79.9445	80.3892	39.348
	S4	60-1	262464	309614	270584	271699	404089	290862		117.964	100.412	71.9797
		60-2	295649	276328	353843	266449	548291	256339		93.4649	75.3015	46.7524
	S5	60-1	288886	333895	335205	344783	478251	276834		115.58	102.857	57.8847
		60-2	297313	295301	380086	296276	734811	250556		99.3233	77.9497	34.098
	RP-AKR-060611-M-3-5	60-1	370.956	361.795	320.933	345.909	417.141	322.761		97.5304	107.782	77.3746		99.0259	112.236	78.9143	96.7254
	(110909_AKR_3-5) S1	60-2	434.735	326.243	346.715	324.868	603.85	318.08		75.0441	93.6989	52.6753
	S2	60-1	377.501	364.064	319.662	354.87	413.733	338.75		96.4405	111.014	81.8765
		60-2	406.988	322.658	348.714	326.538	559.325	310.166		79.2795	93.6406	55.4536
	S3	60-1	292.909	404.885	264.1	392.477	359.309	433.697		138.229	148.609	120.703
		60-2	296.187	340.692	265.134	354.297	426.123	386.357		115.026	133.629	90.668
	S4	60-1	340.013	364.864	298.679	355.13	375.926	359.819		107.309	118.9	95.7154
		60-2	341.557	331.543	328.016	327.486	478.879	318.623		97.0681	99.8384	66.5352
	S5	60-1	349.236	352.357	307.278	355.339	440.884	375.082		100.894	115.641	85.075
		60-2	388.85	324.451	329.546	328.253	511.207	322.399		83.4386	99.6076	63.0662

## Sheet: ALR
Age group:			3 month
MFI MS % Dapi
			Hippocampus ALR							Hippocampus ALR				Hippocampus					Mean					SD
			CA1		CA3		DG			CA1	CA3	DG		CA1	CA3	DG	total		CA1	CA3	DG	gesamt		CA1	CA3	DG	gesamt
			DAPI	MS	DAPI	MS	DAPI	MS		MS % D				MS % D Mean per animal					MS % D					MS % D
																			99.2898	109.373	80.8856	96.5161		11.1927	11.8618	10.2025	9.42914
strain	mouse ID (internal ID)
ALR	RP-ALR-280711-M-3-1	60-1	298.46	289.593	288.23	304.148	351.885	292.125		97.0291	105.523	83.0172		88.5816	93.7933	74.3353	85.5701
	(111101_ALR_3-1) S1	60-2	352.478	266.838	323.173	285.462	416.675	276.501		75.7034	88.331	66.3589
			297.141	303.004	281.266	338.12	276.865	292.236
	S2	60-1	273.874	270.969	283.18	276.807	305.955	264.74		98.9393	97.7495	86.5291
		60-2	320.03	259.244	319.612	258.815	336.481	241.536		81.0062	80.9779	71.783
	S3	60-1	283.621	269.527	268.374	282.251	353.748	271.088		95.0307	105.171	76.6331
		60-2	311.667	255.228	289.517	264.964	482.778	249.934		81.8912	91.5193	51.77
	S4	60-1	256.482	276.165	267.358	286.094	297.065	274.685		107.674	107.008	92.4663
		60-2	282.024	257.971	298.269	267.395	341.843	252.067		91.4713	89.6489	73.7377
	S5	60-1	319.285	275.071	292.254	277.368	319.324	261.979		86.1522	94.9065	82.0418
		60-2	357.004	253.18	339.212	261.528	405.802	239.49		70.918	77.0987	59.0165
			296.721	295.377	268.152	316.522	325.899	276.817
	RP-ALR-280711-M-3-2	60-1	256.861	280.946	291.661	313.833	315.014	277.162		109.377	107.602	87.984		100.727	105.804	87.9832	98.1716
	(111102_ALR_3-2) S1	60-2	279.752	259.922	311.866	287.42	389.104	256.075		92.9116	92.1614	65.8115
	S2	60-1	265.808	278.15	278.95	304.876	295.48	277.051		104.643	109.294	93.763
		60-2	308.779	261.552	299.409	281.308	339.39	252.491		84.7052	93.9544	74.3955
	S3	60-1	249.78	305.321	236.199	295.897	255.948	303.333		122.236	125.274	118.514
		60-2	264.048	282.883	244.504	288.503	278.08	277.97		107.133	117.995	99.9604
	S4	60-1	278.886	303.902	324.755	354.973	355.014	321		108.97	109.305	90.419
		60-2	281.149	288.553	367.362	322.524	442.781	296.423		102.633	87.7946	66.9457
	S5	60-1	329.384	316.489	313.249	336.213	265.225	268.791		96.0851	107.331	101.345
		60-2	372.234	292.495	313.249	336.213	341.01	275.176		78.5783	107.331	80.6944
	RP-ALR-280711-M-3-3	60-1	267.384	271.537	271.479	288.676	342.828	269.569		101.553	106.335	78.631		89.9625	104.697	69.1826	87.9474
	(111103_ALR_3-3) S1	60-2	290.361	253.109	297.534	275.796	500.261	251.239		87.1705	92.6939	50.2216
	S2	60-1	270.042	269.904	254.298	280.103	293.284	260.016		99.9489	110.148	88.6567
		60-2	324.669	254.475	265.487	258.017	407.656	239.772		78.3798	97.1863	58.8172
			257.661	293.656	264.277	313.505	377.917	304.576
	S3	60-1	274.86	271.165	243.446	284.818	348.127	284.893		98.6557	116.994	81.8359
		60-2	337.236	256.5	239.463	269.342	491.373	266.952		76.0595	112.478	54.3278
	S4	60-1	283.229	264.781	255.326	270.368	328.797	259.708		93.4865	105.891	78.9873
		60-2	335.101	249.126	300.139	254.011	431.758	246.57		74.3436	84.6311	57.1084
	S5	60-1	257.101	270.488	256.023	298.121	322.365	268.39		105.207	116.443	83.2566
		60-2	300.843	255.176	268.127	279.316	414.477	248.617		84.8203	104.173	59.9833
			225.856	273.477	230.8	319.209	443.843	339.187
	RP-ALR-280711-M-3-4	60-1	350776	414531	258275	301885	382533	349677		118.175	116.885	91.4109		116.476	120.356	78.5929	105.142
	(111104_ALR_3-4) S1	60-2	451723	380612	297975	301010	492349	285329		84.2578	101.019	57.9526
	S2	60-1	367521	475748	348372	487864	483974	473084		129.448	140.041	97.7499
		60-2	409083	419910	359960	429109	651751	410553		102.647	119.21	62.9923
					372300	495699
			449546	406483
	S3	60-1	377503	528727	348647	494519	511796	456315		140.059	141.839	89.1595
		60-2	385343	438268	348647	494519	676668	377856		113.735	141.839	55.8407
			385203	544750
	S4	60-1	234.285	310.51	189.188	225.554	245.437	259.078		132.535	119.222	105.558
		60-2	240.529	280.336	234.625	242.083	292.536	231.122		116.55	103.179	79.0063
	S5	60-1	225.589	280.722	229.948	275.47	321.572	278.766		124.44	119.797	86.6885
		60-2	246.196	253.381	250.551	251.87	416.794	248.285		102.918	100.526	59.5702
	RP-ALR-280711-M-3-5	60-1	331.959	339.752	295.327	351.735	306.646	314.985		102.348	119.1	102.719		100.701	122.213	94.3342	105.75
	(111104_ALR_3-5) S1	60-2	390.231	313.503	314.515	314.573	373.716	287.594		80.3378	100.018	76.9552
			264.615	383.464	260.378	472.343	394.352	372.018
	S2	60-1	285.279	344.568	252.697	364.738	293.696	367.22		120.783	144.338	125.034
		60-2	310.071	309.885	256.116	344.165	309.32	311.55		99.94	134.379	100.721
	S3	60-1	245.267	298.25	240.855	327.882	290.758	346.973		121.602	136.133	119.334
		60-2	278.362	292.357	243.813	302.158	332.727	306.601		105.028	123.93	92.1479
			242.443	370.226	223.73	445.687	336.611	399.697
	S4	60-1	309.1	327.224	267.047	325.452	310.169	320.992		105.863	121.871	103.489
		60-2	331.969	296.974	265.077	295.924	385.725	289.273		89.4584	111.637	74.9946
			304.955	360.946	274.099	369.446	342.975	308.86
	S5	60-1	294.857	293.285	259.15	309.84	333.556	291.546		99.4669	119.56	87.4054
		60-2	331.196	272.204	262.413	291.704	442.496	267.894		82.1882	111.162	60.5416

## Sheet: 129.S1
Age group:			3 month
MFI MS % Dapi
			Hippocampus 129S1							Hippocampus 129S1				Hippocampus					Mean					SD
			CA1		CA3		DG			CA1	CA3	DG		CA1	CA3	DG	total		CA1	CA3	DG	total		CA1	CA3	DG	total
			DAPI	MS	DAPI	MS	DAPI	MS		MS % D				MS % D Mean per animal					MS % D					MS % D
																			97.3021	105.328	67.6616	90.0973		7.05531	8.23752	11.076	7.80602
strain	mouse ID (internal ID)
129S1	RP-129S1-060611-M-3-1	60-1	237392	231481	223536	232822	299090	232546		97.51	104.154	77.7512		100.056	106.666	66.0101	90.9108
	(110905_129S1_3-1) S1	60-2	250804	225019	264865	230631	399977	225442		89.7191	87.0749	56.3637
	S2	60-1	240.885	271.301	246.546	297.396	276.957	263.252		112.627	120.625	95.0516
		60-2	272.364	262.365	287.168	277.554	337.603	249.027		96.3288	96.6521	73.7633
	S3	60-1	252.037	284.15	250.194	310.467	367.095	280.178		112.741	124.091	76.323
		60-2	289.74	269.765	270.644	293.494	470.635	263.359		93.1059	108.443	55.9582
	S4	60-1	273.091	311.372	272.971	325.016	402.001	293.254		114.018	119.066	72.9486
		60-2	310.836	287.107	301.161	300.417	570.377	268.082		92.3661	99.753	47.0008
		10x	293.128	381.103	262.357	332.413	323.18	311.453
	S5	60-1	261.108	274.587	261.398	287.835	463.8	285.477		105.162	110.114	61.5517
		60-2	298.292	259.462	283.102	273.735	621.211	269.539		86.9826	96.6913	43.3893
	RP-129S1-060611-M-3-2	60-1	248.042	286.5	261.096	283.082	309.8	270.997		115.505	108.421	87.4748		102.149	101.393	78.3612	93.9678
	(110906_129S1_3-2) S1	60-2	255.064	267.97	296.524	261.666	345	252.471		105.06	88.2445	73.18
	S2	60-1	282.377	375.819	331.276	375.823	335.843	368.112		133.091	113.447	109.608
		60-2	327.81	353.379	331.276	375.823	444.355	340.628		107.8	113.447	76.6567
			273.495	331.04	235.314	327.053	456.4	324.066
	S3	60-1	276.961	265.551	269.882	275.323	317.976	258.465		95.8803	102.016	81.2844
		60-2	298.777	253.946	308.006	262.936	391.003	245.943		84.9952	85.3672	62.9005
	S4	60-1	246.285	268.722	260.549	275.265	319.627	263.631		109.11	105.648	82.4808
		60-2	307.11	257.351	277.062	263.288	404.392	252.043		83.7977	95.0285	62.3264
	S5	60-1	264.673	261.179	250.727	269.746	298.442	259.208		98.6799	107.586	86.8537
		60-2	287.18	251.498	271.842	257.496	398.595	242.528		87.575	94.7227	60.8457
	RP-129S1-060611-M-3-3	60-1	319.688	285.483	303.987	292.09	505.01	291.997		89.3005	96.0863	57.82		84.939	93.4167	50.9679	76.4412
	(110907_129S1_3-3) S1	60-2	374.534	269.547	323.427	266.5	773.841	272.486		71.9686	82.3988	35.2121
			319.325	299.391	230.175	253.396	467.108	278.295
	S2	60-1	337.544	285.757	271.078	278.785	500.509	284.062		84.6577	102.843	56.7546
		60-2	418.116	269.735	355.89	271.288	760.318	265.073		64.512	76.228	34.8634
			353.769	338.253	275.84	308.714	406.002	302.005
	S3	60-1	302.839	288.124	274.243	295.332	438.997	291.711		95.141	107.69	66.4494
		60-2	321.63	263.985	292.872	268.388	606.874	270.365		82.0772	91.64	44.5504
	S4	60-1	294.554	307.301	278.664	295.427	408.328	292.106		104.328	106.015	71.5371
		60-2	342.629	286.809	308.615	271.36	563.371	269.93		83.7083	87.9283	47.9134
	S5	60-1	328.364	312.671	304.475	311.972	556.754	311.775		95.2209	102.462	55.9987
		60-2	366.472	287.595	355.782	287.737	749.177	289.034		78.4767	80.8745	38.5802
			332.487	354.011	288.26	365.344	335.839	313.101
	RP-129S1-060611-M-3-4	60-1	280.748	310.02	257.334	307.89	291.056	276.518		110.426	119.646	95.0051		98.2963	110.711	77.2114	95.4064
	(110908_129S1_3-4) S1	60-2	325.771	289.09	272.951	288.643	352.632	256.293		88.7403	105.749	72.68
	S2	60-1	263.918	289.593	247.891	296.501	343.078	294.02		109.728	119.609	85.7006
		60-2	291.913	275.595	251.456	283.227	458.432	272.909		94.41	112.635	59.531
	S3	60-1	297.028	301.994	276.409	316.539	328.405	282.908		101.672	114.518	86.1461
		60-2	358.609	282.497	322.769	291.203	443.372	265.903		78.7758	90.2203	59.9729
		10x	313.743	308.214	232.987	336.617	330.739	282.305
	S4	60-1	269.23	286.938	249.114	297.952	287.67	280.351		106.577	119.605	97.4558
		60-2	329.185	270.905	282.508	279.045	365.225	260.91		82.2957	98.7742	71.4382
	S5	60-1	262.95	298.028	250.057	304.399	327.56	278.133		113.34	121.732	84.9106
		60-2	285.718	277.139	265.855	278.153	434.705	257.667		96.9974	104.626	59.274
	RP-129S1-060611-M-3-5	60-1	273.9	318.753	252.447	334.732	303.58	303.088		116.376	132.595	99.8379		101.07	114.454	65.7572	93.7604
	(110909_129S1_3-5) S1	60-2	307.938	291.888	266.44	311.225	408.98	272.772		94.7879	116.809	66.6957
		10x	253.599	350.154	249.96	325.806	314.934	318.12
	S2	60-1	275.677	317.187	259.367	336.517	426.336	309.207		115.057	129.745	72.5266
		60-2	314.372	287.449	270.489	306.713	611.046	279.151		91.4359	113.392	45.6841
		10x	226.944	339.064	260.045	388.064	369.081	357.464
	S3	60-1	279.868	305.685	255.417	305.031	389.69	303.517		109.225	119.425	77.8868
		60-2	315.134	285.924	274.938	284.416	520.954	272.732		90.7309	103.447	52.3524
		10x	224.871	325.351	256.896	367.274	357.549	368.848
	S4	60-1	273.179	280.173	257.622	274.812	367.711	279.834		102.56	106.673	76.1016
		60-2	343.358	266.973	273.534	260.04	485.046	261.457		77.7535	95.0668	53.9035
	S5	60-1	272.024	312.999	267.216	316.952	419.744	293.959		115.063	118.613	70.0329
		60-2	295.666	288.892	272.305	296.206	643.237	273.701		97.7089	108.777	42.5506

## Sheet: summary
summary
		strain	mean	SD	n	square root n	SEM
		BL6	84.8756	4.28647	5	2.23607	1.91697
		mtAKR	90.0744	4.57496	5	2.23607	2.04599
		mtALR	96.5161	9.42914	5	2.23607	4.21684
		mt129S1	90.0973	7.80602	5	2.23607	3.49096
