# Supplementary material for: Reduced Adolescent-Age Spatial Learning Ability Associated with Elevated Juvenile-Age Superoxide Levels in Complex I Mouse Mutants
Source: PLoS One. 2015 Apr 8;10(4):e0123863. doi: 10.1371/journal.pone.0123863 (PMC4390344; doi:10.1371/journal.pone.0123863)
Supplement: S2 Dataset — Strains are indicated in columns. SD = Standard Deviation, SEM = Standard Error of the Mean, N = number of animals. More information on the Methods can be found in the appropriate section in the text. (B) 6 months of age (Hippocampus 6 months Data). (XLS) [file pone.0123863.s002.xls]

## Sheet: BL6
Age group:			6 month
MFI MS % Dapi
			Hippocampus							Hippocampus				Hippocampus					Mittelwerte BL6					Standardabweichung BL6
			CA1		CA3		DG			CA1	CA3	DG		CA1	CA3	DG	total		CA1	CA3	DG	total		CA1	CA3	DG	total
			Dapi	MS	Dapi	MS	Dapi	MS		MS % D				MS % D MW je Tier					MS % D					MS % D
																			96.7047	113.963	74.1504	94.9394		12.0504	10.28	9.83734	9.72873
strain	mouse ID (internal ID)
BL6	RP-BL6-140912-M-BL6-6-1	60-1	351.98	341.854	297.986	360.584	438.031	330.022		97.1231	121.007	75.3422		78.2111	104.224	67.2504	83.2285
	(_BL6_6-1) S1	60-2	375.007	312.94	314.127	331.167	608.077	289.975		83.4491	105.425	47.6872
	S2	60-1	375.361	316.972	300.84	335.688	383.945	311.252		84.4446	111.584	81.0668
		60-2	455.183	287.242	331.76	294.246	501.206	280.392		63.1047	88.6924	55.9435
	S3	60-1	358.691	317.773	303.879	345.707	350.413	318.838		88.5924	113.765	90.9892
		60-2	460.698	289.029	327.041	317.877	456.976	288.14		62.7372	97.1979	63.0536
	S4	60-1	343.159	325.27	292.091	334.245	386.581	333.564		94.787	114.432	86.2857
		60-2	425.026	296.692	313.554	307.16	481.706	296.793		69.8056	97.9608	61.6129
	S5	60-1	395.52	317.835	331.248	340.548	469.913	315.276		80.3588	102.808	67.0924
		60-2	502.955	290.25	359.11	320.93	649.706	282.169		57.7089	89.3682	43.4303
	RP-BL6-160912-F-BL6-6-2	60-1	331.126	332.778	275.465	323.866	373.402	283.301		100.499	117.571	75.8702		88.1243	112.414	68.6878	89.7421
	(_BL6_6-2) S1	60-2	419.859	309.141	315.769	301.774	504.865	266.153		73.6297	95.568	52.7177
	S2	60-1	366.21	326.927	292.634	327.536	443.074	311.3		89.2731	111.927	70.2591
		60-2	439.721	299.625	338.26	315.443	483.081	280.583		68.1398	93.2546	58.082
	S3	60-1	337.075	350.505	273.648	360.123	409.895	332.251		103.984	131.601	81.0576
		60-2	405.752	312.705	288.432	330.909	478.354	298.614		77.068	114.727	62.4253
	S4	60-1	315.807	357.444	310.364	386.325	423.128	338.925		113.184	124.475	80.0999
		60-2	346.977	319	296.304	343.305	529.057	299.115		91.9369	115.862	56.5374
	S5	60-1	350.573	352.743	296.331	353.308	377.121	324.179		100.619	119.227	85.9615
		60-2	488.095	307.057	318.354	318.125	458.256	292.677		62.9093	99.9281	63.8676
	RP-BL6-160912-F-BL6-6-3	60-1	297.159	334.2	282.372	367.28	352.576	307.136		112.465	130.07	87.112		110.72	116.431	85.0151	104.055
	(_BL6_6-3) S1	60-2	342.738	304.893	315.35	353.314	462.179	278.31		88.958	112.039	60.2169
	S2	60-1	280.026	337.96	272.693	347.242	317.126	340.101		120.689	127.338	107.245
		60-2	278.493	300.574	280.849	317.719	402.425	293.158		107.929	113.128	72.8479
	S3	60-1	306.621	356.032	289.406	352.061	296.936	315.524		116.115	121.65	106.26
		60-2	303.559	310.339	306.887	310.79	379.105	285.227		102.234	101.272	75.2369
	S4	60-1	290.308	349.242	280.741	356.809	319.493	324.41		120.301	127.095	101.539
		60-2	312.28	315.691	286.507	323.955	401.091	291.975		101.092	113.071	72.7952
	S5	60-1	260.437	329.498	256.202	307.119	322.967	314.661		126.517	119.874	97.4282
		60-2	273.307	303.104	269.151	265.847	402.527	279.636		110.902	98.7724	69.4701
	RP-BL6-160912-M-BL6-6-4	60-1	320.683	345.636	297.175	371.52	519.183	297.032		107.781	125.017	57.2114		99.4437	104.478	62.9149	88.9455
	(_BL6_6-4) S1	60-2	412.339	316.65	342.397	338.168	630.513	267.619		76.7936	98.7649	42.4446
	S2	60-1	364.481	358.217	358.922	363.356	460.507	317.113		98.2814	101.235	68.8617
		60-2	469.473	321.902	414.056	325.509	551.566	278.354		68.5667	78.6147	50.4661
	S3	60-1	343.537	346.477	297.237	346.744	392.847	308.06		100.856	116.656	78.4173
		60-2	395.597	316.098	332.073	312.789	477.738	267.48		79.904	94.1928	55.9888
	S4	60-1	273.537	382.24	277.919	345.796	355.319	321.981		139.74	124.423	90.6174
		60-2	277.306	358.989	286.912	322.718	411.751	285.061		129.456	112.48	69.2314
	S5	60-1	335.672	360.751	337.056	360.908	472.051	317.671		107.471	107.077	67.2959
		60-2	389.882	333.688	381.999	329.741	582.954	283.396		85.5869	86.3199	48.6138
	RP-BL6-220912-M-BL6-6-5	60-1	356.996	410.315	302.391	405.891	394.18	387.252		114.935	134.227	98.2424		107.024	132.268	86.8837	108.725
	(_BL6_6-5) S1	60-2	430.955	362.812	320.784	376.998	445.729	327.769		84.1879	117.524	73.5355
	S2	60-1	354.896	418.731	325.689	462.51	434.464	394.099		117.987	142.01	90.7092
		60-2	374.879	370.242	335.367	417.448	538.939	341.077		98.7631	124.475	63.2868
	S3	60-1	331.153	393.447	320.035	445.015	364.548	390.126		118.811	139.052	107.016
		60-2	358.148	350.187	323.951	389.468	468.424	335.64		97.7772	120.224	71.653
	S4	60-1	327.744	411.467	319.317	467.943	375.915	429.546		125.545	146.545	114.267
		60-2	362.96	383.478	316.167	407.276	439.196	351.852		105.653	128.817	80.1128
	S5	60-1	342.979	402.982	309.26	430.856	396.644	382.788		117.495	139.318	96.5067
		60-2	391.504	348.784	287.451	375.098	470.566	345.902		89.0882	130.491	73.5076

## Sheet: AKR
Age group:		6 month
MFI MS % Dapi
		Hippocampus							Hippocampus				Hippocampus					Mittelwerte AKR					Standardabweichung AKR
		CA1		CA3		DG			CA1	CA3	DG		CA1	CA3	DG	total		CA1	CA3	DG	total		CA1	CA3	DG	total
		Dapi	MS	Dapi	MS	Dapi	MS		MS % D				MS % D MW je Tier					MS % D					MS % D
																		115.831	124.361	89.5889	109.927		12.7118	7.94829	9.19685	9.11101
strain	mouse ID (internal ID)
AKR	RP-AKR-110711-M-6-2	357.371	405.453	285.915	345.101	404.961	347.31		113.454	120.701	85.7638		102.159	117.231	75.5042	98.298
	(120111_AKR_6-2) S1	388.914	368.951	314.822	326.225	522.533	288.411		94.867	103.622	55.1948
		337.13	414.5	273.461	335.867	432.394	387.139
	S2	332.082	377.858	321.651	396.711	392.962	330.166		113.785	123.336	84.0198
		335.785	346.068	349.035	376.149	456.556	287.209		103.062	107.768	62.9077
		247.825	451.767	345.321	437.167	424.333	436.741
	S3	308.511	331.971	290.267	376.218	375.838	315.305		107.604	129.611	83.8939
		333.867	294.015	303.508	341.696	473.154	285.017		88.0635	112.582	60.2377
	S4	337.829	383.259	304.743	392.097	378.041	350.636		113.448	128.665	92.7508
		368.855	337.017	331.299	356.488	448.49	301.814		91.3684	107.603	67.2956
	S5	348.859	381.79	300.436	385.144	392.539	379.36		109.44	128.195	96.6426
		398.723	344.89	328.884	362.513	501.862	332.91		86.4986	110.225	66.335
		346.922	553.351	399.71	531.875	349.178	419.123
	RP-AKR-110711-M-6-3	338.142	396.54	309.704	391.899	361.913	372.745		117.27	126.54	102.993		110.179	126.691	84.2299	107.033
	(120112_AKR_6-3) S1	362.819	348.68	333.691	341.592	407.2	308.269		96.103	102.368	75.7046
		471.852	695.425	371.019	555.943	313.501	403.859
	S2	333.209	414.689	281.779	408.752	330.322	344.14		124.453	145.061	104.183
		378.842	369.294	275.838	357.975	372.947	293.759		97.4797	129.777	78.767
		324.789	500.876	359.643	608.647	318.767	388.528
	S3	346.285	447.269	321.957	476.186	402.243	397.639		129.162	147.904	98.8554
		353.362	385.649	322.973	409.036	505.349	342.823		109.137	126.647	67.8389
	S4	307.732	362.527	297.823	393.826	407.234	373.007		117.806	132.235	91.5952
		316.26	313.73	312.275	337.706	518.469	313.204		99.2	108.144	60.4094
	S5	338.009	387.379	268.522	346.926	403.531	383.316		114.606	129.198	94.9905
		337.562	326.005	275.281	327.672	513.548	343.879		96.5763	119.032	66.9614
		401.711	560.1	322.345	542.973	304.304	353.673
	RP-AKR-110711-M-6-4	371.585	472.823	365.04	465.162	435.535	440.685		127.245	127.428	101.182		105.01	113.02	92.6182	103.549
	(120113_AKR_6-4) S1	401.322	401.694	349.8	385.51	532.233	393.745		100.093	110.209	73.9798
	S2	406.671	459.585	364.967	435.336	402.46	412.114		113.012	119.281	102.399
		431.28	384.89	360.869	375.99	469.785	361.216		89.2436	104.19	76.8896
		293.808	488.609	347.519	464.46	625.98	501.01
	S3	370.881	456.984	335.494	434.244	430.955	430.546		123.216	129.434	99.9051
		415.105	391.574	374.144	404.297	502.79	389.803		94.3313	108.059	77.528
		329.248	571.618	368.619	533.832	724.691	590.594
	S4	400.282	438.749	378.886	491.412	436.911	436.408		109.61	129.699	99.8849
		400.142	397.368	409.146	417.988	497.508	360.371		99.3067	102.161	72.4352
	S5	435.547	481.504	440.789	440.217	426.157	439.018		110.552	99.8702	103.018
		490.003	409.108	440.789	440.217	389.755	463.654		83.4909	99.8702	118.96
	RP-AKR-110711-M-6-5	308.886	448.578	291.697	393.664	389.571	471.354		145.224	134.956	120.993		133.875	131.827	102.891	122.864
	(120117_AKR_6-5) S1	319.293	409.168	298.165	373.811	453.116	393.827		128.148	125.371	86.9153
		267.129	496.039	341.235	588.432	340.932	567.135
	S2	351.196	550.773	329.736	481.051	362.497	470.22		156.828	145.89	129.717
		336.256	469.394	329.438	431.815	374.401	389.472		139.594	131.076	104.025
		278.224	575.827	316.728	602.32	383.355	653.227
	S3	354.005	471.46	350.614	471.432	457.717	467.52		133.179	134.459	102.142
		366.492	402.394	370.31	423.514	575.013	403.215		109.796	114.367	70.1228
	S4	332.339	452.221	353.552	506.535	368.245	450.844		136.072	143.27	122.43
		343.471	387.899	373.718	430.251	559.585	473.078		112.935	115.127	84.5409
	S5	358.687	534.717	358.403	513.859	429.801	510.111		149.076	143.375	118.685
		357.653	440.015	358.967	429.897	551.238	460.258		123.028	119.759	83.4953
	RP-AKR-110711-F-6-6	329.306	456.906	324.44	462.15	372.097	404.6		138.748	142.445	108.735		127.93	133.036	92.7011	117.889
	(120118_AKR_6-6) S1	317.239	384.742	316.464	416.24	444.952	339.26		121.278	131.528	76.2464
		399.584	609.977	375.296	629.136	319.985	469.354
	S2	325.297	431.597	301.817	423.988	372.459	396.44		132.678	140.479	106.439
		323.611	363.41	335.533	406.18	451.995	358.351		112.298	121.055	79.2821
		345.724	504.679	376.285	614.243	360.89	461.528
	S3	322.494	476.594	324.297	464.485	404.882	460.83		147.784	143.228	113.818
		327.719	436.345	312.831	384.906	411.344	367.678		133.146	123.04	89.3846
		375.289	644.11	431.138	687.033	402.256	527.031
	S4	367.393	524.442	326.723	475.921	396.721	430.579		142.747	145.665	108.534
		382.628	428.838	331.373	415.213	421.345	363.026		112.077	125.301	86.1588
		394.495	643.298	399.333	599.252	380.443	501.992
	S5	321.014	419.934	323.329	441.083	404.051	381.953		130.815	136.419	94.5309
		352.799	380.061	322.745	391.165	511.974	327.056		107.727	121.199	63.8814
		404.581	637.119	433.683	613.998	437.59	455.911

## Sheet: ALR
Age group:			6 month
MFI MS % Dapi
			Hippocampus							Hippocampus				Hippocampus					Mittelwerte ALR						Standardabweichung ALR
			CA1		CA3		DG			CA1	CA3	DG		CA1	CA3	DG	total		CA1	CA3	DG	total			CA1	CA3	DG	total
			Dapi	MS	Dapi	MS	Dapi	MS		MS % D				MS % D MW je Tier					MS % D						MS % D
																			108.254	121.681	88.9882	106.308			5.60007	4.62867	6.63503	4.12354
strain	mouse ID (internal ID)
ALR	RP-ALR-140512-M-6-1	60-1	380.658	408.199	372.362	431.901	441.654	420.541		107.235	115.99	95.2196		116.033	117.16	100.372	111.188
	(121127_ALR_6-1) S1	60-2	398.695	354.142	405.348	378.877	534.845	369.167		88.8253	93.4696	69.0232
	S2	60-1	409.298	451.954	350.876	399.026	422.067	427.462		110.422	113.723	101.278
		60-2	441.55	390.366	397.529	353.73	520.849	379.517		88.4081	88.9822	72.8651
	S3	60-1	350.573	457.898	344.902	451.815	378.91	453.297		130.614	130.998	119.632
		60-2	341.372	407.096	349.485	394.553	431.279	387.816		119.253	112.896	89.9223
	S4	60-1	445.715	571.276	412.029	533.702	474.658	566.148		128.171	129.53	119.275
		60-2	496.361	511.839	455.148	462.863	554.842	489.018		103.118	101.695	88.1364
	S5	60-1	442.621	696.544	378.484	574.873	435.764	604.248		157.368	151.888	138.664
		60-2	479.213	608.204	373.432	494.514	457.081	501.424		126.917	132.424	109.701
	RP-ALR-140512-M-6-2	60-1	353.17	395.767	341.653	430.583	427.381	392.079		112.061	126.029	91.7399		107.755	121.411	82.5234	103.896
	(121128_ALR_6-2) S1	60-2	378.36	349.28	347.837	378.371	523.459	341.083		92.3142	108.778	65.1594
	S2	60-1	309.822	353.75	313.404	381.339	379.58	367.198		114.178	121.676	96.738
		60-2	336.662	325.1	335.36	347.654	477.054	328.083		96.5657	103.666	68.7727
			353.585	449.756	356.477	475.914	316.584	374.517
	S3	60-1	332.117	418.877	323.566	458.828	361.948	408.903		126.123	141.804	112.973
		60-2	341.694	364.056	323.393	389.463	429.696	343.181		106.544	120.43	79.866
	S4	60-1	336.326	398.883	319.346	440.306	407.757	366.763		118.6	137.877	89.9465
		60-2	357.788	356.192	346.863	382.56	495.587	315.26		99.5539	110.291	63.6135
	S5	60-1	328.045	381.035	295.592	380.14	391.463	361.196		116.153	128.603	92.2682
		60-2	354.083	337.98	297.452	341.94	489.146	313.822		95.4522	114.956	64.1571
	RP-ALR-140512-F-6-3	60-1	294.253	336.238	272.988	346.778	335.97	309.705		114.268	127.03	92.1823		103.875	117.67	82.2558	101.267
	(121129_ALR_6-3) S1	60-2	301.113	310.176	287.309	312.398	414.306	266.839		103.01	108.732	64.4063
	S2	60-1	297.017	316.363	267.817	316.531	345.563	296.716		106.513	118.189	85.8645
		60-2	323.767	286.909	301.62	300.831	433.812	265.078		88.6159	99.7384	61.1043
			284.907	341.413	232.758	364.881	320.017	276.231
	S3	60-1	285.363	322.236	250.177	321.026	317.47	317.675		112.921	128.32	100.065
		60-2	303.267	296.961	250.766	291.876	363.34	276.312		97.9206	116.394	76.0478
	S4	60-1	279.247	328.579	271.888	348.982	318.339	309.54		117.666	128.355	97.236
		60-2	288.173	291.947	273.334	320.768	401.153	278.828		101.31	117.354	69.5066
	S5	60-1	286.699	305.204	257.839	314.288	300.222	295.546		106.455	121.893	98.4425
		60-2	312.025	281.051	251.76	278.679	343.734	267.091		90.0732	110.692	77.7028
	RP-ALR-140512-F-6-4	60-1	356.137	375.235	293.072	389.476	361.375	368.325		105.363	132.894	101.923		100.776	122.094	88.9544	103.942
	(121130_ALR_6-4) S1	60-2	392.362	325.508	311.506	349.762	449.485	325.632		82.9611	112.281	72.4456
			323.957	389.948	245.044	443.182	408.819	339.8
	S2	60-1	322.729	378.51	322.921	452.454	371.283	406.335		117.284	140.113	109.441
		60-2	346.505	331.138	332.781	420.593	435.312	345.587		95.5651	126.387	79.3883
	S3	60-1	312.483	342.872	284.475	348.528	314.368	336.349		109.725	122.516	106.992
		60-2	363.308	322.884	287.048	314.525	378.945	289.373		88.8734	109.572	76.3628
	S4	60-1	307.578	329.187	289.603	362.934	338.7	318.678		107.026	125.321	94.0886
		60-2	336.035	295.075	298.027	320.534	397.003	272.21		87.8108	107.552	68.5662
			281.831	325.981	272.825	421.886	403.336	311.776
	S5	60-1	332.666	389.087	295.941	387.934	346.181	363.244		116.96	131.085	104.929
		60-2	363.217	349.395	310.454	351.497	408.425	307.983		96.1946	113.22	75.4075
	RP-ALR-260512-M-6-5	60-1	356.189	448.761	377.255	491.338	401.265	447.66		125.99	130.24	111.562		112.831	130.068	90.8359	111.245
	(121205_ALR_6-5) S1	60-2	382.91	407.899	404.465	436.092	460.488	379.985		106.526	107.819	82.5179
			333.1	410.569	334.439	479.615	290.491	372.644
	S2	60-1	418.077	471.798	367.981	484.275	446.913	416.896		112.85	131.603	93.2835
		60-2	442.779	408.679	378.616	422.008	578.141	366.591		92.2986	111.461	63.4086
	S3	60-1	335.992	384.405	336.083	476.124	379.148	409.348		114.409	141.669	107.965
		60-2	365.779	340.399	322.061	406.571	460.441	352.966		93.0614	126.24	76.6582
	S4	60-1	338.888	448.231	333.583	484.606	419.64	431.479		132.265	145.273	102.821
		60-2	329.586	379.046	332.566	426.523	487.791	366.183		115.007	128.252	75.0697
			318.487	447.941	300.033	470.312	277.078	375.654
	S5	60-1	340.597	442.859	357.214	522.718	398.188	455.859		130.024	146.332	114.483
		60-2	362.191	383.488	341.593	450.196	457.871	368.994		105.88	131.793	80.5891

## Sheet: 129.S1
Age group:			6 month
MFI MS % Dapi
			Hippocampus							Hippocampus				Hippocampus					Mittelwerte 129.S1					Standardabweichung 129.S1
			CA1		CA3		DG			CA1	CA3	DG		CA1	CA3	DG	total		CA1	CA3	DG	total		CA1	CA3	DG	total
			Dapi	MS	Dapi	MS	Dapi	MS		MS % D				MS % D MW je Tier					MS % D					MS % D
																			96.8374	119.334	78.2702	98.1473		4.96091	5.25224	2.28332	3.68776
strain	mouse ID (internal ID)
129S1	RP-129S1-010612-F-129S1_6-1	60-1	400.043	396.07	299.501	370.964	394.169	324.282		99.0069	123.861	82.2698		88.5669	112.79	76.1233	92.4934
	(121211_129S1_6-1) S1	60-2	478.172	350.873	298.462	361.17	465.179	292.717		73.378	121.01	62.9257
	S2	60-1	386.921	409.149	314.734	384.954	376.538	372.365		105.745	122.311	98.8917
		60-2	405.982	353.268	321.387	346.138	457.902	322.274		87.0157	107.701	70.3806
	S3	60-1	438.423	427.175	321.694	392.544	378.649	345.124		97.4344	122.024	91.1462
		60-2	492.349	370.316	336.616	350.89	446.031	308.274		75.2141	104.24	69.1149
	S4	60-1	399.655	392.677	318.65	366.126	406.328	339.18		98.254	114.899	83.4744
		60-2	490.927	346.918	345.384	318.002	440.509	319.186		70.6659	92.072	72.4585
	S5	60-1	356.086	366.302	293.496	343.505	427.146	311.011		102.869	117.039	72.8114
		60-2	441.097	335.614	302.623	310.924	502.889	290.469		76.0862	102.743	57.7601
	RP-129S1-010612-F-129S1_6-2	60-1	461.434	478.383	366.208	455.009	511.436	451.722		103.673	124.249	88.3242		100.478	116.08	78.263	98.2737
	(121212_129S1_6-2) S1	60-2	580.373	411.916	369.279	369.264	672.661	366.984		70.9744	99.9959	54.5571
	S2	60-1	450.694	479.594	364.873	478.229	498.835	490.63		106.412	131.067	98.3552
		60-2	544.679	428.328	397.449	412.003	691.03	402.253		78.6386	103.662	58.2106
	S3	60-1	426.198	488.075	394.938	508.702	546.216	465.831		114.518	128.806	85.2833
		60-2	528.829	419.776	424.994	425.798	729.962	403.032		79.3784	100.189	55.2127
	S4	60-1	406.618	485.08	362.517	477.064	439.083	478.503		119.296	131.598	108.978
		60-2	446.063	432.266	392.288	399.45	547.204	385.456		96.9069	101.826	70.441
	S5	60-1	386.523	514.84	358.914	470.116	491.592	507.579		133.198	130.983	103.252
		60-2	448.451	456.461	363.037	393.621	697.408	418.556		101.786	108.424	60.0159
	RP-129S1-010612-F-129S1_6-3	60-1	398.544	456.398	329.902	465.844	462.17	458.056		114.516	141.207	99.1099		99.9123	128.441	80.3815	102.911
	(121213_129S1_6-3) S1	60-2	452.013	408.652	336.057	393.284	583.411	380.612		90.4071	117.029	65.2391
	S2	60-1	408.921	480.039	337.637	493.784	520.545	467.54		117.392	146.247	89.8174
		60-2	459.721	428.294	343.184	433.492	723.564	403.45		93.1639	126.315	55.7587
	S3	60-1	381.03	476.121	335.53	466.738	416.229	440.327		124.956	139.105	105.79
		60-2	425.92	413.084	342.909	408.488	515.294	386.623		96.9863	119.124	75.0296
	S4	60-1	445.183	460.163	336.264	435.122	487.155	449.856		103.365	129.399	92.3435
		60-2	540.502	406.807	339.572	382.204	640.397	378.664		75.2647	112.555	59.1296
	S5	60-1	430.315	463.892	364.497	494.599	469.329	434.108		107.803	135.694	92.4955
		60-2	549.489	413.597	377.688	444.661	553.164	382.247		75.2694	117.732	69.1019
	RP-129S1-181112-F-129S1_6-4	60-1	350.053	383.61	287.869	374.94	382.49	360.598		109.586	130.247	94.2765		93.6949	118.859	75.3761	95.9768
	(130515_129S1_6-4) S1	60-2	418.955	324.964	301.238	333.498	445.617	318.873		77.5654	110.709	71.5576
	S2	60-1	371.42	384.454	296.517	377.033	415.905	359.809		103.509	127.154	86.5123
		60-2	498.452	336.961	315.048	331.248	527.26	321.252		67.6015	105.142	60.9286
	S3	60-1	335.364	358.743	287.868	368.307	375.222	361.302		106.971	127.943	96.2902
		60-2	397.045	319.817	318.432	334.268	512.584	321.777		80.5493	104.973	62.7755
	S4	60-1	362.956	390.147	289.526	384.329	460.492	374.733		107.492	132.744	81.3767
		60-2	437.759	347.339	309.498	342.236	641.096	325.099		79.3448	110.578	50.7099
	S5	60-1	313.802	370.688	293.917	372.615	401.916	370.188		118.128	126.776	92.1058
		60-2	379.129	326.814	298.94	335.794	553.417	316.71		86.2013	112.328	57.2281
	RP-129S1-181112-F-129S1_6-5	60-1	290.065	322.699	258.295	321.591	340.438	312.563		111.251	124.505	91.812		101.535	120.501	81.2071	101.081
	(130516_129S1_6-5) S1	60-2	328.181	298.695	273.845	304.951	426.494	287.119		91.0153	111.359	67.3208
	S2	60-1	313.646	361.344	291.133	374	365.73	344.645		115.208	128.464	94.2348
		60-2	355.829	323.304	286.037	354.63	497.736	303.487		90.8594	123.98	60.9735
	S3	60-1	318.374	371.037	278.1	367.534	368.016	358.039		116.541	132.159	97.289
		60-2	343.134	333.846	294.634	340.995	499.323	314.614		97.2932	115.735	63.0081
	S4	60-1	312.215	333.981	270.804	326.47	315.042	316.332		106.971	120.556	100.409
		60-2	357.267	311.569	290.282	313.12	402.606	289.754		87.209	107.868	71.9696
	S5	60-1	323.605	367.279	272.287	355.292	345.445	344.759		113.496	130.484	99.8014
		60-2	390.8	334.149	290.919	319.734	464.946	303.388		85.5038	109.905	65.2523

## Sheet: summary
summary
		strain	mean	SD	n	square root n	SEM
		BL6	94.9394	9.72873	5	2.23607	4.35082
		mtAKR	109.927	9.11101	5	2.23607	4.07457
		mtALR	106.308	4.12354	5	2.23607	1.8441
		mt129S1	98.1473	3.68776	5	2.23607	1.64922
