# Supplementary material for: Reduced Adolescent-Age Spatial Learning Ability Associated with Elevated Juvenile-Age Superoxide Levels in Complex I Mouse Mutants
Source: PLoS One. 2015 Apr 8;10(4):e0123863. doi: 10.1371/journal.pone.0123863 (PMC4390344; doi:10.1371/journal.pone.0123863)
Supplement: S3 Dataset — In these files, rows and columns representing mean values are identified by "mean", and rows and columns representing SEM values are identified by "SEM". For LTP experiments, BL = Baseline, LTP = Long-Term-Potentiation, TBS3x = three times Theta-Burst-Stimulation after Baseline-Recording. For MWM experiments, MWM: data in column A-I = spatial acquisition from day 1–7, data in column L-N = probe trial (8th day). (XLSX) [file pone.0123863.s003.xlsx]

## Sheet: fig.1 MWM C57BL6
animal specifications	run	day 1	day 2	day 3	day 4	day 5	day 6	day 7				In zone [[Quadrants]]	In zone [Target]
												Total duration (%)	Frequency
BL6 - 6 months (n=9)	1	55	26	21	8	7	7	3			071111_1	55.33	2
071111_1	2	14	48	10	8	9	4	7				53.33	4
V-6-1	3	9	4	8	14	9	4	22			071111_11	33.33	1
m	4	51	6	12	9	8	10	33				56	2
O	5	6	28	14	5	8	5	5			071111_19	37.33	2
	6	3	46	22	4	4	12	4				39.33	2
mean		23	26.3333	14.5	8	7.5	7	12.3333			071111_20	30.67	2
												14	1
BL6	1	9	21	7	37	40	32	31
071111_11	2	60	5	26	25	7	28	33			120416_10	26	1
V-6-2	3	12	11	3	4	27	13	13				39.33	3
m	4	6	31	7	8	10	3	26
W	5	5	60	7	60	13	9	12			120416_11	58.67	2
	6	51	23	36	3	60	33	11				38	3
mean		23.8333	25.1667	14.3333	22.8333	26.1667	19.6667	21			120416_15	79.33	4
												47.33	3
BL6	1	2	35	2	12	8	12	6			071013_6	17.33	1
071111_19	2	22	60	22	6	6	3	8				28	1
V-6-3	3	7	7	60	3	5	8	7			071013_13	72	1
m	4	31	31	3	13	18	46	6				74.67	2
S	5	9	10	60	15	31	10	6
	6	3	27	22	10	9	6	8
mean		12.3333	28.3333	28.1667	9.83333	12.8333	14.1667	6.83333
											mean	44.4433	2.05556
BL6	1	60	59	3	8	3	19	3			SEM	4.48744	0.235317
071111_20	2	60	39	4	3	6	15	38
V-6-4	3	60	4	4	13	28	7	20
m	4	5	13	20	6	8	20	14
N	5	60	3	8	4	3	60	14
	6	26	5	8	7	11	31	4
mean		45.1667	20.5	7.83333	6.83333	9.83333	25.3333	15.5
BL6 6M	1	60	60	60	35	12	60	32
120416_10	2	12	15	6	10	20	60	8
V-6-110	3	8	46	15	6	6	16	28
m	4	60	58	6	24	5	5	10
W	5	26	60	22	13	17	25	5
	6	60	60	27	16	8	30	7
mean		37.6667	49.8333	22.6667	17.3333	11.3333	32.6667	15
BL6 6M	1	31	60	60	60	39	12	16
120416_11	2	60	17	51	18	6	13	16
V-6-111	3	60	16	60	14	17	10	17
m	4	60	7	20	25	29	21	8
W	5	60	4	60	14	5	20	13
	6	60	60	9	16	8	10	14
mean		55.1667	27.3333	43.3333	24.5	17.3333	14.3333	14
BL6 6M	1	60	34	60	28	17	18	13
120416_15	2	60	30	60	12	7	20	4
V-6-112	3	60	28	41	11	6	6	24
m	4	60	15	31	23	13	9	22
W	5	20	4	28	5	10	46	7
	6	60	13	26	8	18	15	5
mean		53.3333	20.6667	41	14.5	11.8333	19	12.5
BL6 6M	1	6	33	16	60	7	4	16
071013_6	2	60	5	11	20	60	8	16
	3	60	23	24	14	6	19	8
f	4	60	15	13	6	15	11	60
W	5	36	16	13	7	11	21	31
	6	23	6	7	12	4	9	24
mean		40.8333	16.3333	14	19.8333	17.1667	12	25.8333
BL6 6M	1	60	14	11	4	4	36	11
071013_13	2	60	12	7	16	7	10	32
	3	15	4	16	17	20	5	60
f	4	60	6	45	8	13	15	60
O	5	60	7	7	6	3	9	26
	6	18	4	3	24	12	10	13
mean		45.5	7.83333	14.8333	12.5	9.83333	14.1667	33.6667
mean latency		37.4259	24.7037	22.2963	15.1296	13.7593	17.5926	17.4074
SEM		4.89765	3.80624	4.22439	2.13813	1.89584	2.55768	2.71557

## Sheet: fig.1 MWM mtAKR
animal specifications	run	day 1	day 2	day 3	day 4	day 5	day 6	day 7				In zone [[Quadrants]]	In zone [Target]
												Total duration (%)	Frequency
mtAKR - 6 months (n=8)	1	60	44	22	24	15	5	43			071111_2	32.67	0
071111_2	2	17	60	10	24	10	3	20				7.33	0
V-6-19	3	52	60	7	15	7	21	12			071111_4	49.33	2
w	4	60	60	18	34	6	16	5				41.33	3
W	5	60	57	8	60	10	11	20			071111_6	47.33	1
	6	60	60	5	60	18	57	4				60	2
mean		51.5	56.8333	11.6667	36.1667	11	18.8333	17.3333			071111_7	46.67	2
												24.67	1
AKR - 6M	1	60	7	11	7	5	12	18			071111_9	21.33	1
071111_4	2	60	30	22	9	6	27	4				44	1
V-6-15	3	60	9	60	5	13	5	11			071111_12	48	3
m	4	51	14	6	15	9	11	7				54.67	3
S	5	23	14	7	8	12	12	5			071111_15	75.33	4
	6	8	9	60	22	8	7	21				24	2
mean		43.6667	13.8333	27.6667	11	8.83333	12.3333	11			071111_18	62.67	2
												58	1
AKR - 6M	1	17	5	60	5	10	9	53
071111_6	2	52	5	60	22	12	9	10
V-6-16	3	60	6	60	15	16	11	13
m	4	60	8	60	11	17	48	8
O	5	10	11	13	11	13	9	9			mean	43.5831	1.75
	6	23	9	60	32	11	20	7			SEM	4.4364	0.281366
mean		37	7.33333	52.1667	16	13.1667	17.6667	16.6667
AKR - 6M	1	12	3	9	4	22	33	11
071111_7	2	60	12	8	11	6	7	55
V-6-17	3	60	11	16	9	12	35	7
m	4	60	16	47	17	8	46	9
N	5	60	16	9	6	10	5	15
	6	60	9	9	14	5	11	9
mean		52	11.1667	16.3333	10.1667	10.5	22.8333	17.6667
AKR - 6M	1	60	60	60	11	17	23	5
071111_9	2	60	57	11	11	7	24	36
V-6-20	3	60	55	3	54	17	8	3
w	4	16	15	8	18	4	12	10
S	5	60	27	28	9	15	13	29
	6	60	5	5	15	16	10	5
mean		52.6667	36.5	19.1667	19.6667	12.6667	15	14.6667
AKR - 6M	1	60	6	7	5	20	12	6
071111_12	2	14	5	16	9	11	9	3
V-6-18	3	17	44	12	5	15	38	29
m	4	34	21	60	10	21	19	9
S	5	21	31	49	8	10	16	13
	6	46	14	21	16	17	12	7
mean		32	20.1667	27.5	8.83333	15.6667	17.6667	11.1667
AKR - 6M	1	22	50	36	26	38	19	22
071111_15	2	3	11	19	21	17	4	9
V-6-21	3	60	10	31	7	13	4	11
w	4	20	32	5	6	11	9	6
W	5	35	16	6	11	4	10	6
	6	60	31	16	11	21	17	8
mean		33.3333	25	18.8333	13.6667	17.3333	10.5	10.3333
AKR 6M	1	60	50	11	4	3	9	9
071111_18	2	60	16	8	23	38	19	11
V-6-22	3	60	16	10	7	9	10	15
w	4	60	60	19	13	10	26	40
O	5	60	23	4	8	12	10	27
	6	60	60	13	8	13	12	54
mean		60	37.5	10.8333	10.5	14.1667	14.3333	26
mean latency		45.2708	26.0417	23.0208	15.75	12.9167	16.1458	15.6042
SEM		3.64821	5.89296	4.71641	3.17839	0.990531	1.38603	1.82246

## Sheet: fig.1 MWM mtALR
animal specifications	run	day 1	day 2	day 3	day 4	day 5	day 6	day 7				In zone [East [Quadrants]]	In zone [Target [Acquisition Zonedef]]
												Total duration (%)	Frequency
mtALR - 6 months (n=10)	1	60	60	60	15	60	36	3			121108_1	64.67	2
121108_1	2	60	60	60	18	60	60	60				0	0
	3	60	17	43	60	60	9	60			121108_2	16.67	1
f	4	60	60	60	60	3	60	60				31.33	1
O	5	60	60	60	60	10	60	60			121108_5	36.67	2
	6	60	60	60	60	60	60	60				39.33	2
mean		60	52.8333	57.1667	45.5	42.1667	47.5	50.5			121108_7	63.33	1
												46	0
ALR 6M	1	14	10	54	7	10	35	9			121108_8	56.67	1
121108_2	2	6	13	60	14	13	37	21				65.33	2
	3	52	53	18	12	29	15	16			121108_13	10	1
m	4	48	12	17	60	13	21	27				0	0
W	5	5	46	60	10	8	4	25			121108_14	40	1
	6	60	60	11	21	16	33	16				38	1
mean		30.8333	32.3333	36.6667	20.6667	14.8333	24.1667	19			121108_15	28	0
												14	0
ALR 6M	1	60	60	60	9	9	4	60			121108_17	40.67	0
121108_5	2	60	60	12	7	3	11	6				44.67	2
	3	15	60	6	15	16	15	5			121108_19	56.67	1
m	4	18	60	20	9	3	11	9				48	3
O	5	40	60	22	13	4	20	21
	6	47	3	25	2	3	14	6
mean		40	50.5	24.1667	9.16667	6.33333	12.5	17.8333			mean	37.0005	1.05
											SEM	4.5444	0.198348
ALR 6M	1	60	4	60	60	31	60	21
121108_7	2	39	60	60	60	31	12	34
	3	36	60	60	60	31	60	60
f	4	55	16	60	60	60	60	7
N	5	22	6	60	13	10	60	60
	6	11	60	60	14	60	60	5
mean		37.1667	34.3333	60	44.5	37.1667	52	31.1667
ALR 6M	1	3	27	21	6	6	4	3
121108_8	2	7	20	19	14	17	6	31
	3	6	9	25	55	10	7	4
m	4	25	60	4	33	7	7	8
S	5	41	54	4	14	23	13	6
	6	7	60	16	28	6	8	40
mean		14.8333	38.3333	14.8333	25	11.5	7.5	15.3333
ALR 6M	1	54	55	6	60	60	60	60
121108_13	2	30	15	9	32	60	48	9
	3	60	30	60	60	52	27	60
m	4	60	60	60	57	60	36	60
O	5	12	60	58	60	30	60	49
	6	60	36	12	56	14	14	30
mean		46	42.6667	34.1667	54.1667	46	40.8333	44.6667
ALR 6M	1	60	60	11	2	18	8	16
121108_14	2	60	25	7	5	4	11	5
	3	22	11	60	7	40	50	15
m	4	25	55	6	6	60	15	8
W	5	7	23	10	9	12	29	9
	6	3	10	47	12	22	24	19
mean		29.5	30.6667	23.5	6.83333	26	22.8333	12
ALR 6M	1	8	60	60	60	2	15	30
121108_15	2	60	60	4	60	14	60	60
	3	60	60	60	22	7	60	27
f	4	60	60	60	7	60	60	22
N	5	60	6	43	49	29	60	21
	6	60	44	52	60	60	60	44
mean		51.3333	48.3333	46.5	43	28.6667	52.5	34
ALR 6M	1	60	60	60	9	14	60	60
121108_17	2	25	60	32	60	60	55	14
	3	60	39	6	60	12	60	60
f	4	60	60	60	18	10	60	60
O	5	60	60	60	60	50	60	60
	6	60	60	60	45	60	6	60
mean		54.1667	56.5	46.3333	42	34.3333	50.1667	52.3333
ALR 6M	1	60	5	60	25	3	14	4
121108_19	2	20	60	60	60	26	17	15
	3	5	60	60	60	16	24	13
f	4	60	8	60	22	46	43	19
N	5	60	32	60	26	19	21	33
	6	60	10	60	60	8	7	37
mean		44.1667	29.1667	60	42.1667	19.6667	21	20.1667
mean latency		40.8	41.5667	40.3333	33.3	26.6667	33.1	29.7
SEM		4.23185	3.15761	5.13959	5.2382	4.24264	5.48062	4.77893

## Sheet: fig.1 MWM mt129S1
animal specifications	run	day 1	day 2	day 3	day 4	day 5	day 6	day 7				In zone [East [Quadrants]]	In zone [Target [Acquisition Zonedef]]
												Total duration (%)	Frequency
281113_2	1	23	60	29	38	60	18	11			281113_2	48.67	1
129S1 6M (n=10)	2	60	60	13	16	60	3	10				34.67	1
	3	57	60	5	9	12	11	6			281113_3	22	2
W	4	7	37	6	35	12	7	12				36.67	1
f	5	60	60	37	20	3	29	15			281113_6	26	1
	6	59	22	18	60	10	18	14				45.33	3
mean		44.3333	49.8333	18	29.6667	26.1667	14.3333	11.3333			281113_9	42	0
												29.33	0
281113_3	1	60	3	17	11	6	6	23			281113_11	87.33	4
129S1 6M	2	60	17	48	17	8	7	6				69.33	2
	3	60	9	10	22	7	15	48			281113_13	39.33	3
N	4	53	14	21	31	18	6	20				12.67	1
m	5	60	60	15	45	8	6	11			281113_17	14.67	0
	6	60	18	19	6	7	4	14				28	0
mean		58.8333	20.1667	21.6667	22	9	7.33333	20.3333			281113_22	2.67	7
												2	6
281113_6	1	24	60	3	11	10	10	6			281113_24	46	0
129S1 6M	2	26	42	9	18	20	8	13				67.33	4
	3	8	60	5	3	10	8	6			281113_25	36	1
W	4	60	5	15	13	8	9	7				47.33	2
m	5	60	60	5	5	14	8	6
	6	26	16	8	13	3	7	3
mean		34	40.5	7.5	10.5	10.8333	8.33333	6.83333			mean	36.8665	1.95
											SEM	4.84173	0.45
281113_9	1	6	60	55	43	53	41	58
129S1 6M	2	41	11	60	41	22	14	12
	3	60	60	60	60	60	17	23
O	4	4	60	60	60	10	15	56
m	5	60	60	60	39	50	16	17
	6	4	60	28	11	6	3	13
mean		29.1667	51.8333	53.8333	42.3333	33.5	17.6667	29.8333
281113_11	1	13	10	12	8	29	8	4
129S1 6M	2	42	26	56	39	60	21	7
	3	60	9	12	51	60	9	10
N	4	60	31	3	5	60	8	10
m	5	60	38	13	52	8	34	20
	6	7	12	12	59	39	32	20
mean		40.3333	21	18	35.6667	42.6667	18.6667	11.8333
281113_13	1	47	44	2	16	11	7	53
129S1 6M	2	7	19	7	8	27	15	8
	3	48	17	6	5	49	12	48
O	4	6	60	14	6	15	10	12
m	5	51	13	31	25	55	55	22
	6	17	14	34	5	6	9	38
mean		29.3333	27.8333	15.6667	10.8333	27.1667	18	30.1667
281113_17	1	19	15	60	60	25	33	33
129S1 6M	2	60	60	27	4	24	10	53
	3	19	60	13	55	4	28	60
O	4	60	25	59	60	22	5	23
m	5	60	60	31	18	9	12	12
	6	60	6	60	33	37	5	16
mean		46.3333	37.6667	41.6667	38.3333	20.1667	15.5	32.8333
281113_22	1	60	60	2	13	2	10	4
129S1 6M	2	5	60	60	8	3	3	11
	3	60	60	60	45	8	6	3
W	4	60	60	10	17	9	9	8
m	5	5	14	60	47	12	9	19
	6	52	11	7	23	25	9	3
mean		40.3333	44.1667	33.1667	25.5	9.83333	7.66667	8
281113_24	1	60	8	20	6	3	20	21
129S1 6M	2	60	60	8	22	60	15	31
	3	9	60	32	5	21	15	9
S	4	13	17	29	17	60	9	24
f	5	10	53	60	12	23	16	10
	6	60	5	60	39	24	15	20
mean		35.3333	33.8333	34.8333	16.8333	31.8333	15	19.1667
281113_25	1	12	6	2	14	38	15	26
129S1 6M	2	46	27	60	60	12	33	11
	3	7	60	60	60	11	42	13
O	4	60	60	60	8	3	60	20
f	5	34	60	8	3	26	18	30
	6	32	38	60	18	16	8	42
mean		31.8333	41.8333	41.6667	27.1667	17.6667	29.3333	23.6667
mean latency		38.9833	36.8667	28.6	25.8833	22.8833	15.1833	19.4
SEM		2.90417	3.50456	4.62262	3.49215	3.58418	2.08795	3.04515

## Sheet: fig.2 LTP C57BL6
					Exp.	130319_001	130320_001	130321_007	130322_005	130320_000
					Mean of BL	-556.343	-921.776	-1350.6	-4227.09	-306.889
	Mean	SD	n	SEM	Time (min)
	102.798	5.86478	4	2.93239	-10		1.05635	1.0978	0.938529	1.01922
	102.444	7.74872	4	3.87436	-9.5		0.949933	1.15449	0.998969	0.994378
	103.679	5.79105	4	2.89552	-9		1.0393	1.11867	0.954955	1.03423
	103.571	6.13972	4	3.06986	-8.5		1.12221	1.0169	0.95211	1.05163
	104.719	2.5242	4	1.2621	-8		1.06304	1.07764	1.03624	1.01183
	97.4664	3.72504	4	1.86252	-7.5		1.01966	0.980925	0.916075	0.981994
	99.3779	2.93958	4	1.46979	-7		0.966278	0.962582	1.02456	1.0217
	101.373	3.76464	4	1.88232	-6.5		1.0561	1.00577	0.956407	1.03663
	102.861	5.56056	5	2.48676	-6	1.10268	1.07935	0.949284	0.999908	1.01181
	101.522	6.08394	5	2.72082	-5.5	1.08614	1.02626	0.915115	1.06411	0.984495
	99.2678	3.79352	5	1.69651	-5	1.05334	0.943793	0.962566	0.996799	1.00689
	99.7364	6.72929	5	3.00943	-4.5	1.0918	0.99014	0.883603	1.02438	0.996893
	97.7244	7.68252	5	3.43573	-4	1.05882	0.963594	0.845142	1.04908	0.969586
	101.596	3.63781	5	1.62688	-3.5	1.03111	0.992784	0.957944	1.06131	1.03665
	97.6112	1.1308	5	0.505708	-3	0.970981	0.973565	0.976214	0.962902	0.996897
	96.0529	1.31751	5	0.58921	-2.5	0.965263	0.973153	0.935717	0.968878	0.959634
	95.1741	3.78432	5	1.6924	-2	0.926807	0.903736	0.973848	1.01218	0.942134
	98.1524	7.25652	5	3.24522	-1.5	0.855847	0.993558	1.0101	1.07862	0.969499
	98.5758	7.96095	5	3.56025	-1	0.866688	0.946635	1.09586	0.973055	1.04655
	96.572	8.09729	5	3.62122	-0.5	0.849937	0.940565	1.07982	1.03093	0.927345
TBS 3x
	124.134	20.3845	5	9.11622	0.5	1.3274	1.18174	1.07542	1.02861	1.59351
	144.968	23.2	5	10.3753	1	1.60175	1.23818	1.78083	1.14847	1.4792
	149.63	17.3501	5	7.75919	1.5	1.70579	1.5261	1.6358	1.22164	1.39219
	149.479	18.0219	5	8.05963	2	1.72229	1.43339	1.69233	1.28355	1.3424
	153.475	7.98294	5	3.57008	2.5	1.49775	1.60588	1.65179	1.44664	1.47171
	149.949	15.2291	5	6.81067	3	1.607	1.43029	1.71532	1.27059	1.47425
	151.882	11.8478	5	5.2985	3.5	1.51424	1.51926	1.70166	1.32757	1.53138
	149.435	13.8241	5	6.18232	4	1.37714	1.57559	1.72822	1.37375	1.41705
	150.336	11.2471	5	5.02986	4.5	1.54714	1.59608	1.62432	1.32481	1.42446
	148.649	15.0339	5	6.72335	5	1.38762	1.67174	1.63392	1.26997	1.46922
	148.254	12.3824	5	5.53756	5.5	1.48108	1.56957	1.64951	1.28801	1.42454
	146.716	10.7247	5	4.79623	6	1.46978	1.52326	1.58419	1.26701	1.49158
	145.011	13.8498	5	6.19381	6.5	1.33851	1.62565	1.56818	1.2539	1.46433
	147.219	13.8213	5	6.18108	7	1.32228	1.65502	1.58842	1.31106	1.48416
	147.243	17.7002	5	7.91577	7.5	1.29976	1.64595	1.67879	1.24101	1.49665
	145.42	12.0862	5	5.4051	8	1.32195	1.58587	1.51865	1.29574	1.5488
	144.875	17.7819	5	7.95229	8.5	1.21253	1.67906	1.6018	1.28856	1.46179
	145.133	14.5863	5	6.52319	9	1.22317	1.4831	1.6155	1.35379	1.58113
	142.284	15.7126	5	7.02689	9.5	1.19568	1.59282	1.57705	1.28931	1.45935
	142.838	16.379	5	7.32493	10	1.2504	1.59566	1.5842	1.21499	1.49663
	142.438	14.4803	5	6.4758	10.5	1.26718	1.53259	1.63109	1.26412	1.42692
	142.984	17.2691	5	7.72297	11	1.26719	1.62836	1.57029	1.18681	1.49657
	149.734	8.96635	5	4.00988	11.5	1.5137	1.59886	1.47772	1.33774	1.5587
	143.608	13.4858	5	6.03103	12	1.28356	1.52299	1.62194	1.28019	1.4717
	147.911	16.2671	5	7.27485	12.5	1.28357	1.63881	1.68349	1.31547	1.47418
	143.699	13.5512	5	6.06027	13	1.26689	1.46719	1.63129	1.30317	1.51644
	143.114	15.5237	5	6.94241	13.5	1.22905	1.51599	1.58424	1.25769	1.56871
	146.907	16.977	5	7.59236	14	1.23985	1.66253	1.63794	1.31095	1.49406
	141.168	15.9177	5	7.11862	14.5	1.15737	1.54654	1.58582	1.30685	1.46182
	140.05	13.2242	5	5.91403	15	1.22868	1.47378	1.59105	1.27702	1.43199
	140.709	17.0417	5	7.6213	15.5	1.10811	1.57277	1.56837	1.36174	1.42447
	139.558	14.4674	5	6.47002	16	1.13523	1.48026	1.53228	1.34347	1.48668
	141.202	13.5514	5	6.06035	16.5	1.16839	1.46332	1.55433	1.37247	1.50156
	137.397	15.1153	5	6.75977	17	1.16261	1.41339	1.62726	1.31676	1.34986
	141.621	11.8077	5	5.28055	17.5	1.20707	1.43309	1.52084	1.3862	1.53385
	139.523	11.5181	5	5.15104	18	1.17421	1.47371	1.46885	1.38767	1.4717
	141.015	12.6229	5	5.64514	18.5	1.16293	1.42721	1.50686	1.47701	1.47674
	136.768	7.11993	5	3.18413	19	1.25097	1.40047	1.33315	1.39195	1.46186
	135.335	10.9624	5	4.90252	19.5	1.14639	1.41348	1.42784	1.3372	1.44183
	140.028	16.8327	5	7.52779	20	1.09167	1.47989	1.48912	1.36457	1.57614
	134.027	12.3625	5	5.52866	20.5	1.10249	1.42371	1.37828	1.34997	1.44691
	133.607	18.0647	5	8.07878	21	0.993099	1.38682	1.39222	1.37683	1.53139
	135.157	14.4815	5	6.47632	21.5	1.09153	1.37417	1.42344	1.33987	1.52884
	129.16	18.708	5	8.36649	22	1.03105	1.40344	1.38976	1.11232	1.52143
	130.237	17.0157	5	7.60964	22.5	1.0859	1.29777	1.43921	1.15004	1.53892
	132.6	13.4695	5	6.02373	23	1.11376	1.2651	1.43507	1.31694	1.49914
	133.163	16.9216	5	7.56757	23.5	1.0091	1.36028	1.37852	1.50815	1.40209
	130.141	16.9731	5	7.59062	24	1.00961	1.28417	1.28347	1.41584	1.51397
	134.977	18.0825	5	8.08675	24.5	0.992719	1.40008	1.41922	1.45259	1.48422
	132.965	15.6655	5	7.00582	25	1.04243	1.33708	1.32615	1.46842	1.47416
	131.206	14.9804	5	6.69946	25.5	1.02592	1.31736	1.41206	1.35803	1.44692
	139.325	16.9336	5	7.57295	26	1.09696	1.3307	1.53681	1.43809	1.5637
	135.863	13.154	5	5.88266	26.5	1.14094	1.28094	1.41666	1.5052	1.44941
	133.952	13.7487	5	6.14862	27	1.08089	1.32071	1.46406	1.40991	1.42201
	134.558	15.6163	5	6.9838	27.5	1.11873	1.20489	1.4301	1.44532	1.52885
	136.561	16.4115	5	7.33947	28	1.0805	1.29157	1.53415	1.43523	1.48661
	138.712	21.8219	5	9.75904	28.5	0.998208	1.33061	1.62479	1.43814	1.54384
	135.876	17.3001	5	7.73682	29	1.05296	1.31407	1.38981	1.48572	1.55125
	130.134	21.0372	5	9.40813	29.5	0.976056	1.28815	1.18838	1.54505	1.50906
	134.938	15.2009	5	6.79804	30	1.09137	1.30752	1.34412	1.51972	1.48417
	134.108	14.586	5	6.52306	30.5	1.09139	1.32092	1.34686	1.53915	1.4071
	138.523	17.6081	5	7.8746	31	1.09135	1.28451	1.46836	1.58032	1.50159
	139.065	17.7455	5	7.93603	31.5	1.1026	1.31466	1.43957	1.63949	1.45691
	139.587	15.4479	5	6.9085	32	1.1138	1.43056	1.36946	1.54648	1.51903
	135.696	16.8903	5	7.55359	32.5	1.05877	1.28795	1.42765	1.50387	1.50658
	135.75	20.8825	5	9.33895	33	0.982057	1.32475	1.37854	1.53349	1.56868
	136.997	22.97	5	10.2725	33.5	0.954541	1.29779	1.46865	1.58249	1.54637
	136.988	18.9115	5	8.45746	34	1.04251	1.27188	1.47769	1.52834	1.52899
	138.053	9.5804	5	4.28449	34.5	1.22321	1.37021	1.34874	1.48872	1.47175
	142.003	10.7633	5	4.8135	35	1.29985	1.28778	1.45052	1.54561	1.51642
	142.701	9.49804	5	4.24765	35.5	1.37664	1.27796	1.42775	1.5089	1.54382
	142.17	10.156	5	4.54189	36	1.30562	1.3247	1.42322	1.47127	1.58366
	145.73	5.9901	5	2.67886	36.5	1.45891	1.37077	1.41661	1.49879	1.54141
	143.473	11.5589	5	5.1693	37	1.37122	1.25177	1.43938	1.56004	1.55122
	142.823	8.91679	5	3.98771	37.5	1.40432	1.3007	1.38076	1.5066	1.54874
	141.236	9.71472	5	4.34455	38	1.44832	1.23124	1.42371	1.43449	1.52403
	140.373	9.03216	5	4.0393	38.5	1.45324	1.29409	1.32665	1.39833	1.54637
	139.165	8.62354	5	3.85656	39	1.38244	1.2546	1.35804	1.4591	1.50407
	139.575	10.1045	5	4.51887	39.5	1.43169	1.2884	1.26516	1.47708	1.51645
	143.903	12.1585	5	5.43742	40	1.62901	1.27164	1.35555	1.44739	1.49157
	140.292	9.292	5	4.15551	40.5	1.44827	1.2612	1.32608	1.4974	1.48165
	138.224	8.25806	5	3.69312	41	1.30566	1.34779	1.29701	1.46419	1.49655
	141.087	9.55654	5	4.27381	41.5	1.36064	1.32733	1.32158	1.56307	1.48175
	137.514	9.98715	5	4.46639	42	1.23451	1.30749	1.36453	1.45764	1.51152
	143.74	10.0419	5	4.49088	42.5	1.42068	1.27103	1.41191	1.54697	1.53643
	139.216	7.13712	5	3.19182	43	1.36617	1.31722	1.41018	1.34581	1.52141
	136.684	9.75348	5	4.36189	43.5	1.37661	1.24776	1.39882	1.28451	1.52649
	136.394	14.3504	5	6.41769	44	1.39312	1.25203	1.34907	1.20705	1.61841
	142.136	9.49067	4	4.74534	44.5	1.41	1.28465	1.43951		1.55129
	143.163	9.61047	4	4.80523	45	1.40422	1.3177	1.42098		1.58362
	137.88	16.179	4	8.08949	45.5	1.18501	1.25828	1.49576		1.57615
	142.624	13.1189	4	6.55943	46	1.30021	1.3146	1.46678		1.62335
	136.863	12.8157	4	6.40787	46.5	1.32731	1.23106	1.33753		1.57862
	135.101	13.8189	4	6.90946	47	1.26192	1.22797	1.33295		1.58119
	138.338	14.5679	4	7.28397	47.5	1.26709	1.22495	1.45545		1.58604
	134.72	18.9748	4	9.48741	48	1.19036	1.24189	1.28598		1.67059
	136.182	13.171	4	6.5855	48.5	1.31639	1.20198	1.36272		1.56621
	137.363	12.0943	4	6.04716	49	1.28376	1.23099	1.45084		1.52895
	135.492	15.9066	4	7.95329	49.5	1.20662	1.21196	1.41009		1.591
	136.959	17.1773	4	8.58867	50	1.34913	1.22183	1.25167		1.65571
	141.703	19.6546	4	9.82728	50.5	1.30544	1.21118	1.41874		1.73277
	134.096	14.3075	5	6.39851	51	1.3111	1.21188	1.37412	1.2092	1.59852
	136.825	11.6677	5	5.21795	51.5	1.29483	1.29069	1.44356	1.25098	1.56122
	134.676	13.192	5	5.89965	52	1.29472	1.1956	1.40978	1.26246	1.57121
	136.977	16.714	5	7.47472	52.5	1.2561	1.20204	1.49108	1.26128	1.63836
	140.396	13.2166	5	5.91067	53	1.40408	1.25086	1.38733	1.33187	1.64568
	145.601	21.2382	5	9.49801	53.5	1.21767	1.22538	1.69448	1.44459	1.69796
	136.292	16.5167	5	7.38649	54	1.25096	1.19541	1.55899	1.24047	1.56875
	143.219	14.2834	5	6.38773	54.5	1.43717	1.25485	1.43046	1.35282	1.68563
	138.342	12.5859	5	5.62858	55	1.37112	1.2449	1.43225	1.27275	1.59609
	135.714	14.0387	5	6.27829	55.5	1.32759	1.17233	1.29442	1.39277	1.59861
	143.809	15.7708	5	7.0529	56	1.37662	1.20884	1.44869	1.45841	1.69789
	138.822	17.7788	5	7.95091	56.5	1.26187	1.16537	1.38763	1.43817	1.68809
	139.308	16.497	5	7.37769	57	1.28376	1.18883	1.38754	1.42722	1.67806
	141.957	17.1542	5	7.6716	57.5	1.26701	1.18908	1.45497	1.52612	1.66066
	140.491	18.2913	5	8.18012	58	1.48108	1.16892	1.28987	1.37682	1.70785
	136.796	13.3494	5	5.97001	58.5	1.27246	1.20869	1.32426	1.45332	1.58107
	141.284	18.9534	5	8.47622	59	1.30024	1.19885	1.32892	1.49594	1.74025
	138.632	15.531	5	6.94568	59.5	1.23966	1.22506	1.35806	1.4656	1.64324
	145.004	18.3172	5	8.19171	60	1.4976	1.20212	1.35347	1.43941	1.7576
BL	99.7657	0.468615	5	0.209571		0.988285	1	1	1	1
LTP	140.182	15.9462	5	7.13134		1.33079	1.19281	1.36278	1.44738	1.67533

## Sheet: fig.2 LTP mtAKR
					Exp.	120110_000	120111_000	120112_000	120113_000	120113_001	120117_000	120118_000	120120_000	120124_000	140203_000	140203_001	140204_000	140204_001	140204_002	140205_000	140206_000	140207_000	140207_002
					Mean of BL	-369.452	-199.666	-151.521	-564.417	-273.662	-248.886	-321.029	-332.568	-112.487	-138.635	-227.583	-549.321	-231.237	-232.003	-313.227	-323.067	-186.166	-377.118
	Mean	SD	n	SEM	Time (min)	Slope 1
	100.138	11.6324	18	2.74177	-10	1.04904	0.951334	1.00163	0.994903	1.06764	0.910508	0.941039	0.958989	0.874646	1.28226	0.95565	1.03607	1.21747	1.1474	0.869477	0.835925	1.02468	0.906137
	101.419	10.3759	18	2.44562	-9.5	1.05767	1.07374	0.937007	1.00565	1.05112	0.880003	0.995563	1.00703	0.928918	1.15623	1.14984	1.01941	0.851213	1.19368	0.796517	0.994086	1.04925	1.10844
	97.5779	14.3379	18	3.37946	-9	1.13382	1.04687	1.01218	1.00703	1.06474	0.907602	0.976858	0.986424	0.766372	1.16677	0.851442	1.00699	0.57415	1.08212	0.803856	1.11443	1.01212	1.05027
	95.4862	13.4603	18	3.17262	-8.5	1.05528	0.909226	1.00161	0.992128	1.00919	1.00567	0.933797	0.993286	0.847382	1.23234	0.737466	1.09998	0.626903	0.960442	0.806225	0.954019	1.08203	0.940525
	96.5229	8.87426	18	2.09168	-8	1.1025	0.852295	0.961268	0.998887	0.95603	0.919617	0.967149	1.03469	0.89512	1.08449	0.995876	0.980556	1.02283	0.831865	0.986472	0.805164	0.860563	1.11876
	98.5595	11.6617	18	2.7487	-7.5	1.11732	1.00895	0.876567	0.993556	0.959177	0.983901	0.945771	1.02313	1.10591	0.935306	0.995526	0.890284	0.989725	0.805387	0.947435	1.11723	1.27872	0.766811
	97.2307	9.86126	18	2.32432	-7	1.05735	0.989561	1.05689	1.026	1.03139	1.01169	1.0075	0.947662	0.868575	0.869021	1.08966	0.947215	0.739114	0.878096	0.903563	0.866754	1.10234	1.10914
	100.19	14.1016	18	3.32378	-6.5	1.06789	0.958895	1.03756	0.990791	1.01745	1.00239	1.00988	1.03239	0.922381	0.984643	0.931999	0.98605	0.705943	1.48946	0.976762	1.02466	0.897644	0.997355
	97.5615	12.8484	18	3.02839	-6	1.08406	1.05051	1.01706	0.998905	1.02578	0.980669	1.00034	1.00931	1.00353	1.10603	0.593591	0.909748	1.06567	0.796006	0.949995	0.798397	1.02065	1.15083
	102.233	10.1038	18	2.38149	-5.5	1.1381	0.997335	0.926265	0.996191	0.95634	1.05764	0.955445	0.972736	1.02427	0.958051	1.11657	0.927798	1.1218	0.969947	1.06445	1.26835	1.12695	0.823722
	99.2232	11.0681	18	2.60878	-5	0.909026	0.982092	1.03247	0.996267	0.972788	1.02096	1.07174	1.03225	0.955891	0.84177	1.04607	1.03753	0.936958	0.684078	1.13999	0.911489	1.16815	1.12067
	97.2837	9.24505	18	2.17908	-4.5	0.8551	0.955377	0.992432	0.985391	1.01223	0.987173	0.998271	0.956525	0.976385	0.973853	1.1328	0.936129	1.04916	0.76324	1.17648	1.00144	0.885393	0.873687
	100.5	8.93933	18	2.10702	-4	0.888482	1.00909	1.05236	1.00027	0.958942	1.06682	1.02924	0.961004	1.04468	0.951933	1.14323	1.00416	1.21734	0.90728	0.996225	0.819392	0.963151	1.07643
	103.947	11.7542	18	2.77049	-3.5	0.986928	1.02783	0.996632	0.994857	0.989675	0.971732	1.05751	0.95662	1.03818	0.748624	1.11954	1.11395	1.0624	1.25296	0.97431	1.27743	1.17608	0.965164
	99.1632	16.2591	18	3.8323	-3	0.853112	0.97816	1.01673	1.01915	0.945354	1.00254	1.00751	0.968311	1.0923	0.782054	0.569597	0.920806	1.10848	1.30196	1.26659	1.13835	0.905595	0.972783
	104.172	10.1764	18	2.39859	-2.5	0.902597	1.11231	1.08295	1.00564	1.02306	1.02398	0.967127	1.01177	1.18041	0.880893	0.975318	1.1528	1.28679	1.05568	1.11313	0.923394	0.954851	1.09824
	101.202	6.67113	18	1.5724	-2	0.964311	1.0165	0.957188	0.994879	0.970346	1.00551	1.01974	1.00037	1.12525	1.12284	0.988885	0.998636	1.00291	0.874593	1.1619	0.949556	1.04918	1.01384
	98.8196	11.5734	18	2.72788	-1.5	0.921213	1.02004	1.0117	1.00432	0.978702	1.10655	1.03843	1.00021	1.05765	0.995484	1.26351	1.0041	0.966553	1.00335	1.02537	0.850202	0.668063	0.872075
	105.583	12.4591	18	2.93663	-1	0.953806	1.00116	1.01746	0.998928	0.998291	1.08211	1.03602	1.06211	1.13228	1.11769	1.12629	0.926422	1.40215	1.04242	0.950022	1.30122	0.901697	0.954825
	103.188	9.60485	18	2.26388	-0.5	0.902409	1.05874	1.01204	0.996243	1.01174	1.07293	1.04107	1.08518	1.15986	0.809715	1.21714	1.10137	1.05244	0.960041	1.09123	1.04852	0.872898	1.0803
TBS 3x
	132.136	47.5844	17	11.5409	0.5	1.62958	1.38302	0.896545	1.08542		1.01448	0.914863	1.07829	0.440383	1.82796	1.17668	1.95283	2.44491	1.90087	1.05702	1.22105	1.36895	1.07036
	149.572	55.6603	17	13.4996	1	1.56555	1.48606	1.05692	1.06514		2.94315	1.05988	1.18151	0.664978	1.82699	1.24037	2.10689	2.25343	1.7527	0.730707	1.52088	1.61874	1.3533
	152.539	49.8636	17	12.0937	1.5	1.59602	1.4712	1.13756	1.10031		2.44346	1.02655	1.27791	0.807274	2.05895	1.09946	2.24166	2.425	1.84493	1.10824	1.47353	1.65996	1.15957
	160.54	56.8276	17	13.7827	2	1.68729	1.48667	0.992205	1.1463		2.02005	1.09099	1.24128	1.03744	1.79911	1.35123	2.35964	2.46466	3.0354	1.18625	1.4099	1.8768	1.10655
	144.369	45.8799	17	11.1275	2.5	1.74956	1.45193	0.931584	1.15843		1.38563	1.0978	1.24552	0.861434	1.88254	1.25364	2.28191	2.50751	1.72328	1.43955	1.23038	1.56121	0.78086
	142.078	42.1462	17	10.222	3	1.71168	1.63575	1.04264	1.16788		1.29356	1.07674	1.17236	1.06505	1.87104	0.955572	2.02076	2.42182	1.61784	1.57599	1.27983	1.52057	0.724237
	142.13	49.7013	18	11.7147	3.5	1.72583	1.57028	1.07759	1.17467	1.60042	0.815206	1.09554	1.16999	0.888465	1.61843	0.921892	2.00966	2.59985	2.17377	1.65622	1.18329	1.62684	0.675538
	152.65	50.1585	18	11.8225	4	1.76354	1.50923	1.04263	1.18004	1.78981	1.24737	1.23841	1.2226	0.963391	1.63462	1.30398	2.16801	2.85074	2.29866	1.53199	1.69076	1.26238	0.778907
	150.973	47.1943	18	11.1238	4.5	1.82972	1.53992	1.09225	1.21384	1.74495	1.24771	1.30706	1.26181	0.895941	1.86597	1.31387	2.27221	2.71541	1.57874	1.61242	1.48793	1.59014	0.60519
	145.607	42.8605	18	10.1023	5	1.947	1.6774	1.14773	1.21791	1.75643	1.08826	1.19072	1.16541	1.11276	1.62418	0.995418	2.06666	2.38546	1.79886	1.65144	1.42861	1.34844	0.606634
	152.785	48.2636	18	11.3758	5.5	1.94678	1.63546	1.13779	1.22733	1.74525	1.06989	1.23558	1.19971	1.04515	2.14704	1.14643	2.06107	2.62299	2.22653	1.61974	1.29436	1.29089	0.849288
	149.592	41.9732	18	9.89317	6	2.02597	1.45556	1.0421	1.23144	1.6869	1.04209	1.38798	1.2046	1.09835	1.53588	1.19347	2.03331	2.42508	2.19997	1.60017	1.26338	1.55751	0.942714
	151.641	46.4314	18	10.944	6.5	2.08155	1.5055	1.14777	1.22468	1.7061	0.996235	1.39974	1.21608	1.25469	1.82649	0.901467	2.0291	2.23692	2.54846	1.61725	1.35332	1.43857	0.811457
	152.95	40.0488	18	9.4396	7	2.14779	1.50561	1.23891	1.25707	1.70602	1.1097	1.36882	1.19508	1.14568	1.68892	1.04945	1.93054	2.42186	2.15399	1.71712	1.40511	1.38115	1.10819
	152.378	36.1094	18	8.51106	7.5	2.17017	1.60498	1.19315	1.24227	1.72562	1.10352	1.37133	1.218	1.30863	1.3374	1.16324	2.03339	2.16443	1.98315	1.71233	1.41498	1.65163	1.02982
	151.712	39.7064	18	9.35888	8	2.12934	1.74613	1.12252	1.23413	1.75635	1.1588	1.33094	1.1401	1.21404	1.59092	1.21013	1.81947	2.20393	2.38109	1.4201	1.25912	1.55729	1.03371
	151.772	44.4869	18	10.4857	8.5	2.17252	1.63572	1.06744	1.24766	1.77026	1.07905	1.43773	1.14721	1.24831	1.58476	0.72083	1.88892	2.17101	2.40397	1.83657	1.45259	1.45885	0.995607
	152.342	40.1939	18	9.4738	9	2.18046	1.61223	1.00659	1.23956	1.75383	1.08222	1.48309	1.15834	1.28873	1.49748	0.988857	1.98334	2.20056	2.16393	1.86334	1.22555	1.50408	1.18933
	154.254	37.675	18	8.88007	9.5	2.17474	1.52062	1.0874	1.22872	1.8067	1.11586	1.38799	1.12419	1.19438	1.7502	1.34756	2.17354	2.06866	2.16378	1.52717	1.45008	1.44268	1.2014
	154.644	40.4934	18	9.54438	10	2.26548	1.53242	1.15354	1.24627	1.76483	1.1649	1.40231	1.13794	1.29551	1.56314	1.18033	1.98192	2.19406	2.43663	1.59531	1.35591	1.40981	1.15562
	152.615	35.9629	18	8.47653	10.5	2.25517	1.555	1.04279	1.24769	1.7311	1.14038	1.43794	1.2043	1.22134	1.62904	1.5855	2.07361	2.15446	1.80246	1.51265	1.46385	1.42623	0.987244
	153.643	35.3008	18	8.32048	11	2.28454	1.5551	1.0727	1.23278	1.76174	1.13104	1.40924	1.14251	1.32944	1.94283	1.0764	1.87089	1.87067	1.91395	1.50042	1.67685	1.72948	1.15521
	148.86	29.4047	18	6.93074	11.5	2.23053	1.56314	1.13273	1.24761	1.70871	1.15866	1.40228	1.25041	1.49239	1.70095	1.13305	1.89439	1.64635	1.8512	1.43219	1.31068	1.38949	1.25007
	154.129	32.0814	18	7.56167	12	2.19746	1.55551	1.07273	1.24358	1.74543	1.14956	1.49022	1.29611	1.4245	1.60787	1.43459	1.85698	2.17762	1.86145	1.48093	1.24426	1.68829	1.21605
	152.684	33.0539	18	7.79088	12.5	2.15201	1.43286	1.12322	1.23953	1.76774	1.10961	1.43089	1.33522	1.51887	1.46403	1.17989	1.91529	1.9368	2.13102	1.75138	1.41958	1.45876	1.11635
	151.841	32.1607	18	7.58036	13	2.17643	1.60071	1.1582	1.25038	1.70054	1.12516	1.4496	1.32371	1.49919	1.50793	1.18652	1.82366	1.99285	2.14053	1.44916	1.48061	1.28279	1.18335
	150.982	33.161	18	7.81612	13.5	2.17031	1.41771	1.10319	1.23955	1.76484	1.14027	1.43082	1.27999	1.3635	1.68976	1.17989	2.04724	1.80806	2.12436	1.42988	1.2586	1.418	1.31084
	155.466	33.157	18	7.81519	14	2.17014	1.44031	1.06269	1.24497	1.6868	1.21374	1.4593	1.31202	1.58736	1.8387	1.29724	1.93616	1.96651	2.1969	1.49558	1.38175	1.5081	1.1856
	151.274	30.4193	18	7.1699	14.5	2.16425	1.49795	1.06252	1.24355	1.73945	1.11596	1.47567	1.28018	1.55929	1.77235	1.17003	1.93335	1.89376	1.71964	1.45168	1.26812	1.63521	1.24629
	157.447	43.5125	18	10.256	15	2.17834	1.3716	1.02247	1.24763	1.74813	1.18938	1.50197	1.27547	1.54026	2.1746	1.13299	2.00971	1.73541	2.68664	1.42253	1.4004	1.63092	1.07198
	147.832	39.6928	18	9.35569	15.5	2.17042	1.39833	0.951337	1.24093	1.73987	1.09743	1.59702	1.3098	1.49827	1.96497	0.680577	1.90274	1.86088	2.04581	1.47364	1.40312	1.13122	1.14336
	152.69	30.9416	17	7.50444	16	2.10029	1.47135	1.07288	1.23145	1.6949	1.09117	1.49239	1.2409	1.70954	1.66767		1.95976	1.88416	1.7984	1.47597	1.66688	1.30739	1.09224
	150.94	42.1224	18	9.92834	16.5	2.06903	1.34858	1.03208	1.23144	1.77006	1.15282	1.48316	0.81661	1.60778	1.73365	1.22369	1.8917	1.86752	2.58451	1.6052	1.49739	1.13515	1.11875
	149.83	31.8078	18	7.49716	17	2.0932	1.43686	1.11256	1.23282	1.77864	1.19853	1.4283	1.26648	1.57321	1.48591	0.995595	2.1694	1.8839	1.74593	1.56616	1.2467	1.40179	1.3534
	150.769	33.3216	17	8.08169	17.5	2.04239	1.56301	1.0174	1.2436	1.7594	1.10953	1.41862	1.28021	1.71563	1.55768		1.91672	1.77837	2.09498	1.37385	1.44526	1.38937	0.924713
	148.975	30.3326	18	7.14947	18	2.01798	1.48268	1.16843	1.25709	1.80354	1.16176	1.54	1.22976	1.68245	1.45381	1.29069	2.12919	1.6991	1.82484	1.52724	1.28245	1.14772	1.1168
	145.089	28.9641	18	6.8269	18.5	2.00756	1.4097	1.00208	1.22336	1.67272	1.2353	1.54499	1.22965	1.61482	1.55113	1.23344	2.0028	1.72556	1.58854	1.37136	1.469	1.31564	0.918316
	149.821	33.4096	18	7.87471	19	2.05459	1.50913	1.0721	1.22736	1.78702	1.14637	1.50419	1.23859	1.68847	1.54121	1.08944	2.00279	2.08167	1.67377	1.40782	1.57028	1.44266	0.930354
	147.819	34.4416	18	8.11796	19.5	2.05904	1.43661	0.977161	1.21388	1.69787	1.15864	1.483	1.22754	1.66916	1.41907	1.07283	2.21518	1.795	1.8349	1.47124	1.43602	1.49569	0.944537
	152.34	30.5283	17	7.4042	20	2.03222	1.49765	0.997442	1.22737	1.70882		1.5398	1.19973	1.66214	1.57358	1.25705	1.99443	1.80817	1.8518	1.32012	1.73323	1.44661	1.04765
	146.602	33.1512	18	7.8138	20.5	2.08994	1.49023	1.05241	1.22871	1.73434	1.06964	1.55166	1.17007	1.63427	1.2164	1.38117	2.04858	1.95996	1.65086	1.51012	1.40518	1.24588	0.948844
	149.416	35.0983	18	8.27274	21	1.96562	1.53961	0.931586	1.23542	1.67257	1.20166	1.48052	1.16314	1.81734	1.58451	1.33061	2.08471	1.85444	2.12793	1.20813	1.41714	1.2501	1.02984
	145.655	30.3701	18	7.1583	21.5	1.95339	1.47476	0.906088	1.21792	1.73383	1.14337	1.40925	1.17465	1.72238	1.57451	1.21706	1.96671	1.67957	1.87142	1.4395	1.36037	1.27867	1.09437
	143.428	30.8751	18	7.27732	22	1.96371	1.44836	0.97133	1.20033	1.67809	1.11902	1.53296	1.15172	1.58744	1.65091	0.962118	1.96385	1.66263	1.72305	1.43954	1.52588	1.12702	1.10902
	145.559	34.9403	18	8.23552	22.5	2.01329	1.33755	0.99201	1.23414	1.66413	1.07283	1.4069	1.16103	1.59369	2.15713	1.17687	1.89716	1.64973	1.87164	1.31034	1.53497	1.05739	1.06983
	148.117	33.8766	18	7.98478	23	2.01534	1.42509	1.04771	1.21116	1.60019	1.14344	1.49227	1.14498	1.77683	1.71739	1.27362	2.093	1.88377	1.81249	1.4906	1.50674	1.05729	0.969153
	150.312	29.4543	18	6.94245	23.5	2.04229	1.47075	1.04256	1.24225	1.53912	1.1893	1.58772	1.20679	1.64767	1.684	1.47531	1.84447	2.02585	1.8085	1.45897	1.46631	1.26619	1.05805
	151.685	33.5109	18	7.89858	24	2.06716	1.47145	0.906196	1.23545	1.60887	1.09141	1.55663	1.20663	1.6888	1.57413	1.32391	2.05834	1.63323	2.11485	1.37865	1.57761	1.71716	1.0929
	143.128	31.7151	18	7.47532	24.5	2.13334	1.44077	1.03268	1.23417	1.56677	1.09114	1.49722	1.22039	1.70945	1.40853	1.00873	1.87362	1.70572	1.83215	1.386	1.45935	1.10648	1.05646
	145.279	29.2523	18	6.89483	25	2.11252	1.42126	0.991799	1.22462	1.6144	1.11562	1.47358	1.16748	1.55955	1.77792	1.14995	1.86949	1.65962	1.7365	1.45905	1.36969	1.2172	1.22999
	143.001	31.3062	18	7.37894	25.5	2.09207	1.49792	0.866164	1.25439	1.59459	1.05155	1.50174	1.13534	1.57309	1.30949	1.42162	1.99578	1.59695	1.81159	1.42489	1.30097	1.24173	1.07032
	142.182	31.0238	18	7.31239	26	2.17483	1.5166	1.00736	1.24496	1.59734	0.990085	1.45931	1.19759	1.66863	1.53526	1.23357	1.95965	1.56726	1.35472	1.47358	1.48069	1.04907	1.08229
	147.97	33.0228	18	7.78356	26.5	2.20158	1.35666	1.04237	1.22607	1.55272	1.10349	1.43762	1.20206	1.63452	1.94844	1.31734	1.86799	1.83104	1.81873	1.32999	1.47833	1.27853	1.00717
	144.822	29.5814	18	6.97241	27	2.14361	1.47897	0.987187	1.22869	1.57214	1.15242	1.50655	1.1678	1.72298	1.63372	1.21379	1.85142	1.63657	1.66733	1.4224	1.45439	1.18429	1.04364
	142.843	31.2802	18	7.37282	27.5	2.07314	1.53637	0.946498	1.23551	1.51952	1.16462	1.46181	1.17469	1.69601	1.60126	1.02265	1.91808	1.71889	1.64371	1.3128	1.53756	1.13923	1.00946
	146.183	32.867	18	7.74683	28	2.14952	1.43259	0.971476	1.25176	1.49417	1.18011	1.51848	1.19072	1.7094	1.85521	1.1332	1.88884	1.70906	1.71651	1.28859	1.67451	0.971503	1.17732
	143.441	29.3602	18	6.92026	28.5	2.16582	1.4218	0.921339	1.22335	1.52491	1.15855	1.48528	1.16297	1.66848	1.59608	1.18353	1.87361	1.57046	1.64073	1.32991	1.53275	1.18857	1.17116
	146.668	30.9391	18	7.29242	29	2.18288	1.49389	0.952151	1.26247	1.50825	1.21709	1.49237	1.2205	1.79077	1.67761	1.27023	1.99993	1.47803	1.70683	1.42982	1.45455	1.0288	1.23412
	145.435	29.7031	18	7.00109	29.5	2.17015	1.44811	0.966444	1.22604	1.51118	1.20474	1.48767	1.10808	1.64122	1.60066	1.36755	2.00131	1.65981	1.56451	1.39078	1.48517	1.26633	1.07853
	149.201	26.0388	18	6.13741	30	2.12473	1.44459	0.956368	1.2368	1.48596	1.26314	1.45454	1.21342	1.64158	1.73957	1.44142	1.84436	1.69233	1.62085	1.3616	1.61301	1.33582	1.38602
	147.884	27.813	17	6.74564	30.5	2.13482	1.39503	1.01248	1.24497	1.51369	1.24145	1.48044	1.19974	1.64104	1.6681		1.94169	1.73871	1.18053	1.33969	1.56786	1.4588	1.38131
	149.472	29.7539	18	7.01307	31	2.18057	1.35266	1.05774	1.24223	1.47479	1.22619	1.48548	1.1426	1.54028	1.61279	1.13998	2.07365	1.66615	1.63144	1.45412	1.60605	1.74587	1.27235
	140.042	30.5914	18	7.21047	31.5	2.16445	1.26119	0.947104	1.23815	1.46113	1.16492	1.41408	1.13107	1.72905	1.62916	0.975545	1.73328	1.52751	1.68388	1.29589	1.56323	1.12704	1.1609
	145.248	30.3801	18	7.16065	32	2.18707	1.34125	0.91093	1.22867	1.48037	1.21992	1.35475	1.11496	1.69563	1.42517	1.28743	2.08473	1.53749	1.59542	1.25921	1.58452	1.50806	1.3291
	146.392	30.2658	18	7.13371	32.5	2.16214	1.25307	0.982328	1.23412	1.45831	1.17717	1.47092	1.13333	1.71644	1.82204	1.27374	2.01391	1.60352	1.51286	1.41035	1.50399	1.44684	1.17547
	141.693	30.9417	18	7.29302	33	2.13112	1.38681	0.992018	1.22463	1.48342	1.13417	1.44507	1.0757	1.74257	1.46383	1.23374	1.9847	1.54086	1.50273	1.35194	1.64612	1.19667	0.968567
	143.485	29.5995	18	6.97668	33.5	2.10035	1.5284	0.962214	1.24493	1.44122	1.10343	1.44266	1.101	1.53966	1.73379	1.24696	2.02782	1.54073	1.42365	1.46145	1.44098	1.43422	1.05379
	139.883	31.0155	18	7.31042	34	2.0299	1.39863	0.981945	1.24225	1.45832	1.15565	1.49229	1.08266	1.5807	1.70568	0.855032	1.9541	1.55399	1.16066	1.38343	1.58954	1.48353	1.07058
	143.89	30.5767	18	7.20701	34.5	2.11845	1.32219	0.966641	1.23821	1.47228	1.06056	1.53287	1.05767	1.62814	1.5413	1.28407	1.91808	1.85742	1.58536	1.34459	1.57313	1.26235	1.13694
	147.613	28.4828	18	6.71347	35	2.10875	1.32578	0.966454	1.21111	1.43591	1.10369	1.46861	1.14459	1.66847	1.70638	1.49522	1.84586	1.7816	1.64498	1.42985	1.59655	1.46285	1.17371
	148.465	32.5679	18	7.67632	35.5	2.07155	1.23053	1.01177	1.23416	1.41881	1.1311	1.44741	1.14017	1.79686	1.71652	1.76357	2.06251	1.95318	1.52609	1.22277	1.40494	1.42629	1.16545
	145.962	30.172	18	7.11162	36	2.1641	1.39459	1.07744	1.18548	1.48882	1.07906	1.51635	1.10123	1.72228	1.77747	1.52877	1.88606	1.70585	1.19366	1.26651	1.46439	1.57798	1.14305
	151.955	33.0614	18	7.79265	36.5	2.18735	1.3377	1.10727	1.21254	1.43833	1.10659	1.56163	1.14014	1.73643	1.84905	1.42132	1.93607	1.88746	1.83481	1.24471	1.63867	1.65975	1.05209
	144.977	31.4668	18	7.41679	37	2.1087	1.28006	1.04221	1.21793	1.52766	0.956204	1.495	1.14493	1.60769	1.67336	1.51198	2.02775	1.58368	1.24947	1.18626	1.52098	1.80302	1.15893
	143.08	31.7019	18	7.47222	37.5	2.10005	1.32196	0.951743	1.18279	1.41625	0.953336	1.48996	1.14928	1.65507	1.5133	1.44135	2.11669	1.63315	1.4207	1.29829	1.68579	1.22937	1.19526
	150.832	33.3161	18	7.85268	38	2.16232	1.32612	1.12272	1.20976	1.48864	0.937888	1.44516	1.16306	1.75627	1.66184	1.42172	2.08329	1.8148	1.98308	1.37625	1.57977	1.36065	1.25651
	146.335	29.9243	18	7.05322	38.5	2.08593	1.35635	0.98155	1.19902	1.48866	0.986971	1.50657	1.12413	1.63483	1.34297	1.37086	2.00418	1.61996	1.30893	1.35671	1.8371	1.56149	1.574
	146.112	34.1737	18	8.05481	39	2.07722	1.41403	0.986863	1.20171	1.43596	1.06678	1.41625	1.09435	1.92573	1.82239	1.37133	1.94029	2.00597	1.01953	1.31766	1.46876	1.47106	1.2642
	149.01	33.6945	18	7.94188	39.5	2.1353	1.1655	0.98199	1.20844	1.46942	1.02385	1.49959	1.11955	1.72889	1.87617	1.62285	2.10963	1.55072	1.86117	1.27874	1.45232	1.3197	1.41799
	146.44	30.1483	18	7.10603	40	2.10433	1.36769	0.966431	1.20984	1.46346	0.99614	1.43314	1.18139	1.72306	1.66693	1.57584	2.04167	1.56396	1.44034	1.11801	1.57998	1.4058	1.52122
	142.391	30.4553	18	7.17839	40.5	2.08966	1.2762	1.00697	1.22333	1.43581	1.00856	1.52106	1.17207	1.81805	1.61861	1.37416	1.95691	1.47481	1.01634	1.25199	1.65083	1.43449	1.30048
	146.722	34.7976	17	8.43966	41	2.05715	1.35233	0.901435	1.20035	1.49178	0.938032	1.5757	1.12172	1.77647	1.69481		2.16382	1.66966	1.17732	1.36896	1.67193	1.58193	1.19941
	156.706	40.3163	18	9.50265	41.5	2.07142	1.41369	0.926427	1.21518	1.50285	1.0729	1.43567	1.19311	1.76412	1.75564	1.65263	1.97637	2.62303	1.49618	1.37125	1.85831	1.74159	1.13672
	147.516	30.651	18	7.22452	42	2.10443	1.29191	0.911088	1.20443	1.43594	1.0606	1.54732	1.2868	1.83815	1.83798	1.61904	1.98747	1.3957	1.34824	1.31531	1.59171	1.51642	1.2604
	146.482	30.845	18	7.27024	42.5	2.03651	1.39844	1.01195	1.19498	1.41336	0.959544	1.49233	1.21347	1.81802	1.68908	1.74658	1.99725	1.55431	1.10779	1.4127	1.70243	1.29509	1.3229
	145.668	33.169	18	7.818	43	2.10871	1.28421	0.961809	1.18412	1.42157	1.04222	1.53758	1.19745	1.75644	1.55771	1.54532	2.23324	1.49439	1.4634	1.10579	1.68598	1.45062	1.18963
	145.004	34.9243	18	8.23175	43.5	2.00934	1.32615	0.971641	1.17461	1.44124	0.956444	1.51362	1.15613	1.70857	1.6886	1.41803	2.161	1.564	1.2855	1.00602	2.02868	1.29907	1.392
	147.894	32.5874	18	7.68093	44	1.98054	1.34887	0.941295	1.17738	1.4806	1.08227	1.47578	1.27332	1.83151	1.71169	1.39766	2.15687	1.37923	1.51267	1.23251	1.98827	1.46703	1.18348
	147.804	30.163	18	7.10948	44.5	1.93453	1.35231	1.08293	1.19896	1.45234	1.0116	1.54486	1.23195	1.85855	1.67298	1.51892	2.20275	1.65938	1.39092	1.30313	1.61277	1.17604	1.39979
	145.28	32.3639	18	7.62824	45	1.86022	1.24945	0.886334	1.1828	1.4388	0.968636	1.59487	1.20451	1.90616	1.56243	1.61235	2.18191	1.54085	1.24275	1.32997	1.62461	1.58997	1.17374
	147.273	28.8288	18	6.79501	45.5	1.87512	1.35283	1.06225	1.20706	1.41365	0.941064	1.49737	1.1953	1.90545	1.54092	1.76361	2.00281	1.53421	1.28256	1.26163	1.66023	1.64328	1.3697
	146.956	30.1175	18	7.09877	46	1.87301	1.34902	0.865757	1.19623	1.47782	0.980932	1.49247	1.27993	1.88576	1.51915	1.52213	2.04305	1.42875	1.30232	1.2422	1.7427	1.74575	1.50514
	147.079	33.4787	18	7.891	46.5	1.92681	1.3568	0.861431	1.19223	1.50839	0.941054	1.60434	1.25724	2.04206	1.69482	1.40432	2.11938	1.63324	1.28902	1.28359	1.69115	1.43449	1.23379
	145.546	30.623	18	7.2179	47	1.95778	1.32961	0.916636	1.2179	1.48861	1.04855	1.55171	1.1883	1.93277	1.56784	1.67636	2.00141	1.44834	1.30604	1.21795	1.77109	1.2418	1.3356
	143.451	34.3322	18	8.09218	47.5	1.9189	1.32626	0.931195	1.19083	1.46623	0.956326	1.54945	1.25279	1.97347	2.01372	1.51536	1.99437	1.28684	1.06856	1.09857	1.62678	1.40173	1.24976
	151.685	34.0886	18	8.03476	48	1.89192	1.34918	0.876156	1.1963	1.43861	0.996239	1.57314	1.179	1.91297	1.80593	1.65929	2.03615	1.60345	1.51984	1.04492	1.99576	1.55332	1.67117
	148.071	33.9007	18	7.99047	48.5	1.92509	1.2379	0.946333	1.18685	1.46342	1.08193	1.61857	1.21124	2.07512	1.8713	1.32093	2.17493	1.51435	1.28555	1.34936	1.72402	1.24163	1.4242
	150.878	33.0437	18	7.78848	49	1.9597	1.39887	0.951304	1.19226	1.45514	1.0852	1.55646	1.27329	2.11552	1.72813	1.7398	2.01661	1.48469	1.16755	1.14241	1.79242	1.68447	1.4143
	149.604	35.242	18	8.30662	49.5	1.94908	1.36055	1.00229	1.19085	1.51121	0.999482	1.5925	1.25241	2.06881	1.48513	1.62252	2.20414	1.35283	1.0125	1.40305	1.98105	1.38506	1.5552
	154.101	34.0644	18	8.02906	50	1.98675	1.37211	0.976707	1.19223	1.44974	1.04211	1.52832	1.19763	2.02094	1.83247	1.73327	2.05835	1.75861	1.33822	1.22516	1.86813	1.83181	1.32558
	148.053	33.6682	18	7.93567	50.5	2.02985	1.36053	1.01721	1.2044	1.53037	1.07893	1.60676	1.20207	2.04193	1.70005	1.6025	2.12361	1.35266	1.03902	1.23973	1.74756	1.50011	1.27235
	151.386	36.8813	18	8.69302	51	1.98288	1.45588	0.956964	1.20169	1.54165	0.999298	1.5827	1.19758	2.00061	1.78381	1.87401	2.13334	1.76179	0.920542	1.12291	1.71709	1.59839	1.41833
	152.941	32.6238	18	7.68951	51.5	1.96123	1.34525	0.966809	1.20309	1.48317	1.06372	1.60164	1.25708	2.12953	1.8268	1.58885	2.08881	1.54769	1.66075	1.23001	1.78521	1.38925	1.40044
	154.007	35.615	18	8.39453	52	1.96176	1.38342	0.981927	1.19222	1.52772	1.08215	1.59722	1.24324	2.17035	1.34771	2.01492	2.14449	1.29686	1.76296	1.43458	1.86103	1.2295	1.4892
	152.232	39.9044	18	9.40555	52.5	1.96359	1.20012	0.926663	1.20309	1.51394	0.971742	1.52789	1.19062	2.01425	2.06344	1.93748	2.06812	1.5937	1.27598	1.05961	2.13042	1.41782	1.3432
	153.608	32.6639	18	7.69896	53	1.87944	1.40638	0.921883	1.19902	1.52213	1.09435	1.54001	1.15623	1.91918	1.62433	1.95809	2.22501	1.72584	1.52921	1.2592	1.70526	1.45468	1.52927
	149.733	35.7009	18	8.41478	53.5	1.83815	1.32184	1.00729	1.226	1.57241	1.05452	1.60439	1.11728	2.08166	1.64453	1.87711	2.28892	1.55096	1.18376	1.13269	1.71895	1.4752	1.2562
	150.457	35.3463	18	8.33121	54	1.87935	1.33733	0.976467	1.20165	1.51386	1.14643	1.57573	1.1079	1.93364	1.6346	2.09839	2.13186	1.38909	1.13787	1.08395	1.76158	1.77035	1.40222
	154.136	32.9419	18	7.76448	54.5	1.85038	1.32609	1.02251	1.2071	1.52804	1.07592	1.60642	1.08271	2.02785	1.62327	1.79711	2.15004	1.38574	1.792	1.25191	1.83751	1.75821	1.42175
	151.561	33.3658	18	7.8644	55	1.88527	1.39867	0.996489	1.22599	1.5583	1.01469	1.53287	1.16306	1.93307	1.81072	1.82373	2.11525	1.51124	1.30181	1.22513	2.00959	1.39351	1.38153
	149.583	41.3873	18	9.75508	55.5	1.89165	1.32981	0.901581	1.22599	1.54143	1.05155	1.51149	1.0807	1.76277	1.83802	1.92115	2.4972	1.83451	0.920576	1.15693	1.74288	1.5451	1.17167
	148.766	34.0141	18	8.01721	56	1.87904	1.30305	1.06293	1.2017	1.53637	0.999153	1.52791	1.08492	1.75687	1.66295	1.83025	2.27912	1.42199	1.21337	1.23986	1.96	1.45873	1.35959
	153.606	36.2833	18	8.55206	56.5	1.94536	1.21909	1.05704	1.21381	1.56685	1.03928	1.60419	1.10566	1.86547	1.85436	1.85402	2.20413	1.82455	1.09497	1.1716	1.90828	1.66778	1.45259
	150.574	36.3022	18	8.55652	57	1.91858	1.37191	1.03236	1.2301	1.50243	0.91043	1.59251	1.13331	1.72331	1.61849	1.95746	2.23474	1.53087	0.963852	1.28852	1.98838	1.61889	1.4871
	149.421	37.606	18	8.86382	57.5	1.94719	1.30658	0.941811	1.21923	1.58926	0.974908	1.60405	1.11707	1.64761	2.02519	2.01791	2.20142	1.20423	1.13099	1.16912	1.79232	1.48346	1.52336
	147.621	38.5484	18	9.08594	58	2.02388	1.345	0.987021	1.20849	1.54713	0.907558	1.60424	1.11239	1.86514	1.63948	1.82015	2.33338	1.39242	0.933964	1.1228	1.80863	1.48772	1.43236
	153.061	42.3318	18	9.97771	58.5	2.00936	1.33722	1.08297	1.20165	1.53345	0.815321	1.50887	1.11264	1.78332	2.32234	1.82008	2.29862	1.37253	1.38775	1.06688	2.08079	1.35242	1.46479
	149.364	39.7778	18	9.37571	59	2.06027	1.39863	0.901192	1.21525	1.55305	0.839856	1.57077	1.13554	1.60801	1.79324	1.84373	2.39728	1.41884	0.960069	1.28116	1.87287	1.54902	1.48671
	153.217	38.4235	18	9.0565	59.5	2.05857	1.13493	1.02674	1.22062	1.49455	0.898265	1.65165	1.14474	1.50514	1.99739	2.05133	2.20272	1.643	1.36463	1.07895	1.84654	1.59438	1.66492
	147.45	40.5619	17	9.8377	60	2.0794	1.29508	0.946292	1.2017	1.53327	0.904207	1.62541	1.12197	1.55308	1.90444		2.30275	1.26363	1.06859	1.16662	2.09512	1.47139	1.53347
BL	100	2.84259e-14	18	6.70006e-15		1	1	1	1	1	1	1	1	1	1	1	1	1	1	1	1	1	1
LTP	150.504	37.1746	18	8.76214		1.98133	1.30413	0.993994	1.21385	1.53978	0.934053	1.58011	1.11489	1.70707	1.86559	1.90179	2.29514	1.49066	1.10388	1.17424	1.90958	1.52289	1.45766

## Sheet: fig.2 LTP mtALR
					Exp.	121127_004	121205_002	121207_004	121127_000	121128_001	121207_001
					Mean of BL	-1021.1	-2393.6	-1812.72	-60.7749	-67.1388	-77.5898
	Mean	SD	n	SEM	Time (min)
	110.36	8.53704	6	3.48523	-10	1.21039	1.0938	1.20719	1.0671	1.07946	0.96366
	108.023	10.0323	6	4.09568	-9.5	1.25534	1.0913	1.06546	0.979078	1.13643	0.953758
	105.45	4.08824	6	1.66902	-9	1.12069	1.08626	1.03851	0.992138	1.05695	1.03243
	106.087	4.55188	6	1.8583	-8.5	1.14455	1.05445	1.04555	1.01681	1.09098	1.01286
	100.093	2.86055	6	1.16782	-8	1.02215	0.999544	0.956274	0.979223	1.04552	1.00289
	96.5517	4.54193	6	1.85424	-7.5	1.04596	0.981737	0.899203	0.954726	0.977398	0.934076
	99.9276	5.18221	6	2.11563	-7	1.01305	1.00713	0.905748	1.07959	0.977342	1.01279
	96.6516	4.12323	6	1.6833	-6.5	0.911584	0.976574	0.934554	0.979613	0.954466	1.0423
	95.1812	5.18799	6	2.11799	-6	0.917403	0.990656	0.892447	1.02939	0.897724	0.98325
	99.1839	4.84839	6	1.97935	-5.5	0.914645	0.975355	0.954763	1.0171	1.05677	1.0324
	97.9161	4.10695	6	1.67665	-5	0.929598	0.962499	0.936203	1.02935	1.03397	0.983347
	96.2461	8.9575	6	3.65688	-4.5	0.809861	0.998313	0.882136	0.992131	1.07952	1.0128
	100.889	8.33098	6	3.40111	-4	0.947405	0.982885	0.880565	1.11752	1.10232	1.02264
	94.4886	5.03068	6	2.05377	-3.5	0.92047	0.986884	0.857014	0.991485	0.920322	0.993139
	92.8375	5.04895	6	2.06123	-3	0.953329	0.94987	0.833539	0.99185	0.89766	0.944001
	96.6502	4.00805	6	1.63628	-2.5	0.93533	0.990586	0.936046	0.928812	0.965982	1.04226
	102.768	9.91613	6	4.04824	-2	1.15052	0.949769	1.15674	1.02961	0.886317	0.993116
	102.687	8.98856	6	3.66956	-1.5	0.932546	0.999635	1.21389	1.01681	0.965823	1.03249
	101.546	10.4144	6	4.25168	-1	0.917613	1.00604	1.22883	0.916154	1.01139	1.01273
	96.4641	10.2743	6	4.19446	-0.5	0.947566	0.916717	1.17534	0.891507	0.863653	0.993069
TBS 3x
	162.451	53.571	6	21.8703	0.5	1.18059	0.800629	2.09248	1.7073	1.55694	2.40914
	170.578	42.3461	6	17.2877	1	1.47345	1.04302	2.06899	1.73257	1.5568	2.35989
	169.958	40.4191	6	16.501	1.5	1.47648	1.13723	2.05919	1.6322	1.52267	2.3697
	174.471	34.9829	6	14.2817	2	1.63791	1.18186	2.03037	1.66956	1.64759	2.30094
	167.639	34.6126	6	14.1305	2.5	1.51819	1.18818	1.9832	1.59444	1.52264	2.25167
	173.657	38.4447	6	15.695	3	1.72434	1.29916	1.69677	1.69486	1.4773	2.52699
	162.916	29.6909	6	12.1212	3.5	1.55715	1.31448	1.73928	1.5439	1.39783	2.2223
	163.439	26.6328	6	10.8728	4	1.53021	1.35143	1.78828	1.6701	1.35226	2.11409
	166.073	29.8498	6	12.1861	4.5	1.75442	1.38451	1.7355	1.58197	1.29557	2.21245
	161.319	27.6582	6	11.2914	5	1.59001	1.40371	1.77765	1.54368	1.25008	2.11403
	158.164	20.7711	6	8.47976	5.5	1.51219	1.40882	1.73066	1.59417	1.30691	1.93707
	157.027	22.7648	6	9.29368	6	1.56594	1.42542	1.57608	1.54435	1.28418	2.02567
	157.376	24.6794	6	10.0753	6.5	1.64673	1.42281	1.68856	1.41883	1.24996	2.01569
	157.809	21.956	6	8.9635	7	1.58407	1.48406	1.60273	1.51899	1.27275	2.00591
	156.272	23.8214	6	9.72504	7.5	1.72157	1.4738	1.64816	1.45636	1.15905	1.91736
	159.628	26.9946	6	11.0205	8	1.79328	1.30933	1.7562	1.49407	1.23856	1.98627
	156.383	25.7968	6	10.5315	8.5	1.77231	1.40236	1.68866	1.36817	1.20451	1.94694
	166.056	31.8346	6	12.9964	9	1.90991	1.37568	1.91415	1.56918	1.15901	2.03543
	157.322	25.5463	6	10.4292	9.5	1.69165	1.43059	1.83819	1.35543	1.21584	1.90764
	157.37	23.2487	6	9.49125	10	1.74253	1.42419	1.64987	1.49379	1.20458	1.92727
	154.139	23.8144	6	9.72221	10.5	1.70643	1.42676	1.59445	1.44405	1.15913	1.91753
	157.949	31.5205	6	12.8682	11	1.76321	1.31194	1.9139	1.40605	1.12506	1.95681
	150.252	27.2394	6	11.1205	11.5	1.53606	1.33351	1.75766	1.36805	1.10234	1.91747
	147.84	30.7437	6	12.551	12	1.60485	1.28906	1.86168	1.30554	0.999918	1.80937
	151.125	22.0152	6	8.98766	12.5	1.62882	1.42793	1.86549	1.39326	1.15916	1.59286
	150.018	22.1623	6	9.04771	13	1.6438	1.42545	1.84152	1.38077	1.13633	1.57323
	150.718	30.0774	6	12.2791	13.5	1.87396	1.36286	1.85159	1.31776	1.03411	1.60279
	150.143	26.2107	6	10.7005	14	1.76322	1.34384	1.88916	1.34356	1.12491	1.54387
	142.19	35.6399	6	14.5499	14.5	1.73646	0.872017	1.90605	1.33003	1.1136	1.57327
	148.15	23.1267	6	9.44144	15	1.6766	1.32858	1.82003	1.40648	1.11359	1.54371
	149.094	20.0866	6	8.2003	15.5	1.62591	1.34007	1.81956	1.38072	1.21582	1.56353
	147.44	23.4376	6	9.56835	16	1.64675	1.3171	1.90761	1.34308	1.21592	1.41591
	144.534	19.8102	6	8.08749	16.5	1.51816	1.31188	1.79435	1.25542	1.23859	1.55365
	147.077	24.2979	6	9.91958	17	1.64969	1.31319	1.87237	1.38116	1.11369	1.49455
	148.749	23.2842	6	9.50575	17.5	1.71558	1.26868	1.85373	1.28027	1.27265	1.53402
	147.07	21.5233	6	8.78687	18	1.6529	1.26861	1.83159	1.43092	1.2045	1.43566
	145.822	18.7013	6	7.63476	18.5	1.65579	1.32089	1.75415	1.35563	1.22728	1.43555
	148.89	25.8714	6	10.562	19	1.77837	1.32605	1.88748	1.20527	1.26138	1.47484
	146.479	18.8049	6	7.67708	19.5	1.64085	1.35524	1.78965	1.2932	1.284	1.42581
	147.79	19.9447	6	8.14237	20	1.7484	1.29276	1.76124	1.33092	1.31824	1.41586
	146	18.3459	6	7.48969	20.5	1.58992	1.32988	1.77456	1.24298	1.31818	1.50446
	145.727	19.5113	6	7.96547	21	1.55114	1.27756	1.82503	1.34365	1.26134	1.48489
	144.616	18.7737	6	7.66431	21.5	1.60499	1.28514	1.78295	1.26813	1.32958	1.40618
	145.043	20.0198	6	8.17303	22	1.53018	1.2367	1.83692	1.30561	1.3182	1.47499
	145.967	20.1573	6	8.22918	22.5	1.42555	1.33482	1.87396	1.29273	1.3068	1.52418
	146.302	21.1429	6	8.63154	23	1.57812	1.25582	1.84502	1.26817	1.30681	1.52416
	146.357	20.1826	6	8.23949	23.5	1.56297	1.33237	1.84689	1.2932	1.26133	1.48466
	148.056	18.9393	6	7.73193	24	1.64076	1.31197	1.80967	1.31792	1.31824	1.48481
	147.906	21.2419	6	8.67196	24.5	1.70355	1.2647	1.83035	1.34315	1.30683	1.42578
	147.48	18.9014	6	7.71647	25	1.53309	1.27752	1.85508	1.34297	1.37499	1.46517
	144.076	17.7007	6	7.22628	25.5	1.49436	1.23923	1.78447	1.28037	1.42043	1.42569
	150.146	20.9181	6	8.53979	26	1.75722	1.2431	1.8131	1.36878	1.42043	1.40612
	146.793	18.9514	6	7.73688	26.5	1.55714	1.18061	1.79773	1.35624	1.50002	1.41587
	141.026	18.8924	6	7.71277	27	1.40461	1.15514	1.75226	1.31857	1.30686	1.52415
	143.382	16.7911	6	6.85495	27.5	1.33882	1.27632	1.79467	1.38089	1.38633	1.42586
	146.366	19.3523	6	7.90053	28	1.67076	1.25592	1.76773	1.28006	1.3522	1.45529
	148.377	19.2697	6	7.86683	28.5	1.76633	1.2571	1.72912	1.35599	1.39774	1.39632
	147.708	16.3202	6	6.6627	29	1.50929	1.24429	1.76939	1.36825	1.54542	1.42585
	145.844	18.6354	6	7.60785	29.5	1.6379	1.27232	1.78123	1.35604	1.30683	1.39633
	148.296	20.0336	6	8.17869	30	1.65862	1.28897	1.78968	1.20513	1.50003	1.45536
	145.062	15.4047	6	6.28896	30.5	1.61082	1.25848	1.66503	1.26793	1.46588	1.43558
	147.925	16.3185	6	6.66198	31	1.58111	1.25705	1.71548	1.34297	1.60223	1.37665
	146.495	16.1997	6	6.6135	31.5	1.51813	1.25457	1.67847	1.26802	1.62501	1.44548
	146.845	20.0169	6	8.17188	32	1.58391	1.19842	1.66362	1.24276	1.71592	1.40607
	150.332	16.3415	6	6.67139	32.5	1.6707	1.34117	1.68688	1.28015	1.62498	1.41603
	149.237	19.3299	6	7.89142	33	1.70068	1.30169	1.63811	1.24254	1.70449	1.36671
	147.246	18.6194	6	7.60132	33.5	1.59584	1.20103	1.62959	1.30593	1.71595	1.38643
	147.124	21.4039	6	8.7381	34	1.58687	1.22783	1.56379	1.28054	1.84092	1.32749
	143.659	18.7764	6	7.66545	34.5	1.46454	1.23672	1.54049	1.30547	1.78415	1.28819
	148.452	24.5635	6	10.028	35	1.63478	1.22152	1.65635	1.24273	1.86361	1.28811
	147.26	16.6229	6	6.78626	35.5	1.67963	1.26481	1.57573	1.33046	1.64761	1.33736
	149.151	19.086	6	7.79182	36	1.69762	1.22909	1.61304	1.35613	1.71587	1.33729
	147.035	18.1523	6	7.41064	36.5	1.593	1.27119	1.4678	1.4066	1.79545	1.28805
	153.708	21.7353	6	8.87342	37	1.78417	1.21765	1.63982	1.41863	1.79546	1.36674
	152.385	33.114	6	13.5187	37.5	1.57794	1.17176	1.58442	1.36848	2.18181	1.25868
	141.589	16.209	6	6.6173	38	1.47649	1.23549	1.51855	1.29321	1.69323	1.27835
	144.152	17.2117	6	7.02664	38.5	1.42247	1.22646	1.61954	1.31791	1.71578	1.34698
	143.323	19.5637	6	7.98687	39	1.36283	1.30932	1.55047	1.28029	1.81818	1.27829
	144.087	18.8937	6	7.71333	39.5	1.38374	1.19845	1.5761	1.35564	1.78412	1.34716
	142.913	15.2401	6	6.22174	40	1.32709	1.24314	1.48481	1.40607	1.72728	1.3864
	143.651	18.8242	6	7.68493	40.5	1.41074	1.22532	1.44083	1.35579	1.82953	1.35686
	147.897	15.8378	6	6.46574	41	1.41663	1.23806	1.58415	1.46911	1.74997	1.41591
	143.05	19.7837	6	8.07668	41.5	1.41076	1.13223	1.45085	1.40579	1.80674	1.37664
	152.5	29.2109	6	11.9253	42	1.37488	1.23668	1.58558	1.38067	2.13642	1.43574
	144.287	20.2485	6	8.2664	42.5	1.34499	1.19217	1.44476	1.45609	1.85229	1.36691
	145.101	19.5262	6	7.97153	43	1.3569	1.20992	1.48849	1.49388	1.8295	1.32739
	150.232	24.2796	6	9.91211	43.5	1.34795	1.24178	1.5068	1.531	2.00002	1.38638
	145.062	19.7617	6	8.06769	44	1.41373	1.24568	1.4717	1.38148	1.86363	1.32752
	148.8	19.4045	6	7.92187	44.5	1.44056	1.23285	1.45446	1.51891	1.87503	1.40615
	148.96	23.603	6	9.63589	45	1.55717	1.2392	1.38888	1.46884	1.96588	1.31763
	149.713	25.0463	6	10.2251	45.5	1.566	1.25454	1.37708	1.45603	2.01142	1.31769
	149.455	26.2246	6	10.7062	46	1.43459	1.27746	1.36701	1.44331	2.06825	1.37669
	147.831	18.0792	6	7.38079	46.5	1.46149	1.28523	1.45785	1.5068	1.84093	1.31759
	143.351	21.0663	6	8.6003	47	1.25514	1.19851	1.41766	1.48105	1.85226	1.39643
	151.473	21.2059	6	8.65726	47.5	1.43154	1.3093	1.46279	1.59443	1.94318	1.34717
	145.544	15.1476	6	6.184	48	1.47032	1.25965	1.34863	1.51907	1.73858	1.39636
	145.813	17.7149	6	7.23208	48.5	1.35673	1.29272	1.31287	1.54406	1.80692	1.4355
	140.414	16.7957	6	6.85683	49	1.2701	1.21763	1.32523	1.59421	1.67043	1.34722
	140.714	16.8308	6	6.87113	49.5	1.24018	1.23153	1.32526	1.64411	1.62501	1.37674
	140.707	12.0135	6	4.90449	50	1.34488	1.23295	1.32469	1.56873	1.54541	1.42574
	141.636	12.7399	6	5.20103	50.5	1.31799	1.30426	1.31293	1.60675	1.57952	1.37671
	143.604	13.0813	6	5.3404	51	1.3719	1.27872	1.34533	1.64441	1.57953	1.39638
	140.16	10.6029	6	4.32862	51.5	1.44048	1.2609	1.30816	1.59481	1.40902	1.39625
	139.012	18.0247	6	7.35857	52	1.55115	1.04547	1.318	1.58213	1.47732	1.36664
	143.807	14.0826	6	5.7492	52.5	1.56312	1.25967	1.26754	1.63198	1.49994	1.40616
	144.309	11.72	6	4.78468	53	1.52133	1.2419	1.38236	1.56957	1.55682	1.38655
	138.858	8.98749	6	3.66913	53.5	1.38365	1.25196	1.3418	1.5439	1.44328	1.36686
	143.997	14.7432	6	6.0189	54	1.44659	1.2317	1.35041	1.71942	1.46602	1.42568
	143.265	16.1679	6	6.60054	54.5	1.38681	1.21129	1.30991	1.71971	1.52266	1.44555
	139.766	12.79	6	5.2215	55	1.42548	1.23286	1.32337	1.6323	1.45443	1.31752
	139.853	12.7153	6	5.19098	55.5	1.28516	1.2762	1.33353	1.64406	1.46584	1.38638
	141.236	12.1575	6	4.96326	56	1.36871	1.32734	1.36394	1.68208	1.37512	1.35697
	142.751	15.4392	6	6.30302	56.5	1.30605	1.25335	1.31121	1.69512	1.53415	1.4652
	140.718	13.4444	6	5.48863	57	1.35695	1.2163	1.40429	1.66996	1.40903	1.38655
	138.751	12.6984	6	5.18409	57.5	1.19845	1.28513	1.3617	1.5943	1.42044	1.46504
	144.441	16.3109	5	7.29447	58	1.33889	1.27486		1.7453	1.39777	1.46524
	138.887	14.7517	5	6.59718	58.5	1.23722	1.2355		1.63235	1.44317	1.39613
	143.182	19.0139	5	8.50328	59	1.32688	1.2545		1.78285	1.47717	1.31768
	141.479	13.774	5	6.15993	59.5	1.22528	1.36678		1.60709	1.34086	1.53394
	145.001	16.0921	5	7.19659	60	1.36595	1.33994		1.76968	1.39774	1.37672
BL	100	2.07704e-14	6	8.47947e-15		1	1	1	1	1	1
LTP	141.038	13.2587	6	5.41285		1.30095	1.28299	1.35493	1.68228	1.42613	1.41498

## Sheet: fig.2 LTP mt129S1
					Exp.	121211_001	121212_002	121214_002	121214_002	130515_000	130515_007	130516_003	130516_001	121214_000
					Mean of BL	0.554031	0.598038	1.86818	2.64989	0.880514	0.495346	1.81894	1.02538	0.0934296
	Mean	SD	n	SEM	Time (min)	Amplitude 1	Amplitude 1	Amplitude 1	Amplitude 1	Amplitude 1	Amplitude 1	Amplitude 1	Amplitude 1	Amplitude 1
	99.7018	7.01051	8	2.47859	-10	1.08017	1.06754	0.877705	0.983053		1.07076	1.00985	0.972485	0.914584
	101.226	11.9622	8	4.22926	-9.5	0.981024	0.969051	0.966569	0.97695		1.32643	0.987031	0.950312	0.940715
	97.9243	6.71572	8	2.37436	-9	1.00416	1.0063	0.971797	0.979368		0.866833	0.891734	1.02278	1.09097
	98.8551	7.48681	8	2.64699	-8.5	1.11708	1.03284	0.891426	1.01254		1.01346	0.863379	0.994509	0.983178
	100.802	6.44134	8	2.27736	-8	1.05594	1.04355	1.08664	0.933302		0.954933	0.897941	1.0515	1.04034
	100.377	5.58912	9	1.86304	-7.5	1.01683	0.983339	1.11718	0.960596	0.992629	0.973416	1.0835	0.941234	0.965213
	101.074	4.72511	9	1.57504	-7	1.0675	1.06448	1.02652	0.996413	0.972181	0.99005	1.07696	0.942276	0.960314
	98.9522	1.90852	9	0.636174	-6.5	1.01077	1.00681	0.954971	1.00079	1.011	0.964791	0.987199	0.991086	0.978279
	97.0759	7.27732	9	2.42577	-6	0.945771	1.03692	0.994993	1.00643	0.985697	0.845886	0.844756	1.04094	1.03544
	99.0123	8.02682	9	2.67561	-5.5	1.0631	0.974664	1.03975	1.00839	1.01446	0.863136	0.837542	1.03052	1.07954
	100.539	4.56842	9	1.52281	-5	0.985981	1.07009	1.04629	1.0092	0.919846	1.05104	0.954314	1.02204	0.989711
	101.587	6.4746	9	2.1582	-4.5	0.940814	0.993034	0.997934	0.997679	0.920192	1.07938	1.14659	1.03662	1.03054
	99.2693	3.60913	9	1.20304	-4	1.0014	0.982318	1.05641	0.975798	0.993322	0.980809	0.99089	1.0338	0.919484
	98.0024	4.16855	9	1.38952	-3.5	0.963398	0.935371	1.04514	1.03165	0.921232	0.945076	1.02193	0.974866	0.981545
	99.4942	6.81819	9	2.27273	-3	0.909416	0.957824	1.09023	1.01495	0.960743	0.885932	1.08417	1.00597	1.04524
	104.716	5.99869	9	1.99956	-2.5	0.985431	1.01141	1.10754	0.985472	1.09799	1.00484	1.16538	1.00969	1.05667
	104.307	7.81921	9	2.6064	-2	0.971109	1.04355	1.03747	1.04628	1.09938	1.15455	1.15061	0.908049	0.976645
	101.96	5.51414	9	1.83805	-1.5	1.00361	0.956293	1.02766	1.04732	1.03006	0.999908	1.15212	1.0024	0.957047
	100.474	4.6539	8	1.6454	-1	0.951279	0.928737		1.01737	1.08655	1.02455	0.979984	1.02055	1.02891
	98.0999	5.0846	9	1.69487	-0.5	0.94522	0.935881	0.984375	1.01645	0.994709	1.00422	0.874117	1.04838	1.02564
TBS 3x
	125.061	30.8151	9	10.2717	0.5	1.18373	1.01855	1.529	1.46422	1.25881	1.31288	0.769928	0.903882	1.81447
	130.429	29.5924	9	9.86415	1	1.21788	1.00426	1.68909	1.72414	1.22138	1.31103	0.87764	1.0518	1.64135
	133.481	34.2499	9	11.4166	1.5	0.977719	0.976705	1.70085	1.78058	1.29381	1.49031	0.876466	1.14153	1.77527
	128.435	27.7044	9	9.23481	2	1.12038	1.02773	1.54337	1.72714	1.16627	1.21492	0.927638	1.13811	1.69361
	133.992	29.3479	9	9.78262	2.5	1.1672	1.06499	1.67112	1.80188	1.15968	1.25004	1.04676	1.13543	1.76221
	135.392	30.7062	9	10.2354	3	1.01462	1.04968	1.62718	1.79762	1.16038	1.47553	1.16169	1.08737	1.8112
	133.381	33.0487	9	11.0162	3.5	0.979922	1.03794	1.66442	1.84173	1.21167	1.63386	0.943577	1.07591	1.61522
	132.687	36.0981	9	12.0327	4	1.00526	1.03131	1.644	1.85612	1.046	1.65111	0.872775	1.10567	1.72954
	133.011	30.8773	9	10.2924	4.5	1.10386	1.03335	1.61819	1.81409	1.19608	1.45027	0.91237	1.12308	1.71975
	130.42	31.7539	9	10.5846	5	0.997549	0.982829	1.58813	1.84737	1.12225	1.53221	0.956663	1.10701	1.60379
	134.089	33	9	11	5.5	1.05153	0.983849	1.58242	1.86499	1.16384	1.54761	1.12276	0.980669	1.77037
	140.103	27.6012	9	9.20039	6	1.12149	1.14408	1.54517	1.83989	1.20058	1.67391	1.17712	1.17264	1.73444
	136.848	34.5705	9	11.5235	6.5	1.10166	0.987932	1.64351	1.83021	1.11948	1.77864	1.01539	1.09525	1.74424
	136.759	31.4635	9	10.4878	7	1.08513	1.12112	1.60382	1.85083	1.17112	1.75585	0.980488	1.12308	1.61685
	134.787	31.87	9	10.6233	7.5	1.05208	1.01855	1.50319	1.84518	1.18221	1.72935	0.953308	1.19258	1.65442
	141.222	32.0442	9	10.6814	8	1.08899	1.14204	1.73679	1.84841	1.18499	1.73243	1.19105	1.04109	1.74424
	136.304	34.0568	9	11.3523	8.5	1.01848	1.06652	1.69399	1.91762	1.15518	1.76016	0.95314	1.19154	1.5107
	139.108	29.8888	9	9.96293	9	1.062	1.07774	1.54223	1.70065	1.18187	1.95669	1.19306	1.2082	1.59726
	143.285	36.2672	9	12.0891	9.5	1.11488	1.09816	1.73809	1.95609	1.21098	1.91972	0.961529	1.23038	1.66585
	140.299	40.2226	9	13.4075	10	0.953483	1.0262	1.67095	1.91682	1.16904	2.05095	0.979145	1.18469	1.67565
	139.776	39.9925	9	13.3308	10.5	0.92484	1.05886	1.54435	1.91785	1.14236	2.08853	0.946597	1.31996	1.63645
	142.443	37.7819	9	12.594	11	1.08733	1.17011	1.71555	1.99317	1.00476	1.93451	0.964213	1.32517	1.62502
	139.491	33.7364	9	11.2455	11.5	1.062	1.12673	1.62505	1.96714	1.1129	1.80205	0.953308	1.36818	1.53683
	134.135	34.4076	9	11.4692	12	0.954584	1.01753	1.5602	1.95828	1.11601	1.74968	0.958173	1.29109	1.4666
	138.26	39.4983	9	13.1661	12.5	0.932551	1.08132	1.69856	2.01148	1.1018	1.85688	0.951294	1.15508	1.65442
	144.384	35.716	9	11.9053	13	0.960643	1.11244	1.63257	2.00987	1.13022	1.91418	1.19575	1.35181	1.68708
	141.69	37.1369	9	12.379	13.5	0.913272	1.07825	1.59418	2.01885	1.17493	1.89508	1.12159	1.25746	1.69851
	139.011	40.3658	9	13.4553	14	0.88518	0.981808	1.70657	1.99801	1.15102	1.95607	1.0122	1.2457	1.57439
	131.761	37.8324	9	12.6108	14.5	0.879121	0.953231	1.11735	1.97613	1.19989	1.7811	0.962032	1.30582	1.68382
	138.733	36.4547	9	12.1516	15	0.934754	0.981808	1.62391	1.98914	1.27337	1.86058	0.980823	1.37502	1.4666
	141.546	37.9731	9	12.6577	15.5	1.00912	1.00273	1.69007	2.05144	1.25084	1.87906	0.950623	1.34883	1.55643
	143.998	33.9025	9	11.3008	16	1.03831	1.11551	1.65527	2.01114	1.2491	1.92219	1.22527	1.18335	1.55969
	141.61	36.0321	9	12.0107	16.5	0.994244	1.01753	1.71767	2.00411	1.30872	1.89015	1.10129	1.19392	1.51723
	129.886	37.7396	9	12.5799	17	0.927594	1.01396	0.97343	2.07217	1.27406	1.67083	0.990051	1.14912	1.61849
	140.71	35.3019	9	11.7673	17.5	0.94522	1.0063	1.60872	2.05029	1.27475	1.78049	1.05515	1.42577	1.51723
	139.623	36.3575	9	12.1192	18	0.975516	1.02008	1.45108	2.06123	1.22554	1.9302	1.13417	1.23796	1.5303
	144.262	36.9816	9	12.3272	18.5	0.840012	1.04508	1.65854	2.08358	1.30837	1.81745	1.21403	1.38008	1.63645
	142.077	28.446	9	9.482	19	1.07522	1.05886	1.41057	2.04511	1.3004	1.60737	1.27326	1.47934	1.53683
	142.88	33.0535	9	11.0178	19.5	0.962847	0.994565	1.53423	2.02	1.26678	1.79404	1.24742	1.45672	1.58256
	145.897	31.2371	9	10.4124	20	1.28563	1.01906	1.48195	2.11052	1.29243	1.7848	1.22544	1.32219	1.60869
	143.661	31.4311	9	10.477	20.5	1.31978	1.06652	1.53096	2.05951	1.22866	1.81191	1.04659	1.38097	1.48457
	144.876	35.2894	9	11.7631	21	1.34292	0.983339	1.50727	2.11859	1.2245	1.85442	0.984346	1.47681	1.54663
	143.59	34.5991	9	11.533	21.5	1.26415	0.940984	1.50891	2.02807	1.2245	1.96223	1.09172	1.39511	1.50743
	148.086	34.3601	9	11.4534	22	1.27351	1.02212	1.58503	2.09475	1.24495	1.98873	1.19038	1.35716	1.57113
	149.474	33.5417	9	11.1806	22.5	1.28178	0.988952	1.65152	2.07954	1.31114	1.97948	1.23903	1.39585	1.5254
	144.39	34.8022	9	11.6007	23	1.23716	0.960376	1.50254	2.02519	1.29381	2.00474	1.14927	1.2591	1.56296
	141.748	33.3109	9	11.1036	23.5	1.26084	0.909856	1.49175	2.07148	1.31253	1.82608	1.11186	1.31609	1.4568
	146.296	34.2731	9	11.4244	24	1.19364	0.937412	1.52851	2.01816	1.27302	1.97825	1.21085	1.40017	1.62665
	149.062	30.869	9	10.2897	24.5	1.29279	1.05325	1.5406	2.04223	1.25534	1.93697	1.2699	1.42234	1.60216
	148.261	37.3566	8	13.2076	25	1.23826	1.07009		2.0974	1.24876	2.10024	1.26554	1.32666	1.51396
	150.922	31.7339	9	10.578	25.5	1.28508	1.11653	1.53994	2.08127	1.3056	1.99735	1.21856	1.45121	1.58746
	144.611	34.0612	9	11.3537	26	1.30436	1.14	1.62407	2.02599	1.13057	1.97764	1.06152	1.26951	1.4813
	142.223	33.7702	9	11.2567	26.5	1.13801	1.1002	1.54762	2.08242	1.20717	1.87783	1.07025	1.31654	1.46007
	147.751	31.1494	9	10.3831	27	1.2311	1.03641	1.61182	2.01943	1.27995	1.93944	1.24725	1.44928	1.48293
	145.211	35.0814	9	11.6938	27.5	1.11102	1.02416	1.48195	2.01459	1.2491	2.07806	1.2194	1.40285	1.48783
	143.082	33.0759	9	11.0253	28	1.18703	1.02416	1.52916	2.05594	1.27441	1.90617	1.13736	1.28678	1.4764
	142.463	36.3102	9	12.1034	28.5	1.15949	1.02978	1.52361	2.04246	1.1933	1.99489	1.05733	1.24481	1.57602
	140.647	35.3723	9	11.7908	29	1.17877	1.05835	1.5308	2.1164	1.01758	1.79712	1.058	1.40359	1.49763
	145.828	33.6037	9	11.2012	29.5	1.1639	1.06703	1.56363	1.97382	1.10423	2.03432	1.28282	1.39139	1.54336
	148.337	29.5567	9	9.85223	30	1.25203	1.05733	1.44847	2.07171	1.3458	1.80082	1.27175	1.42844	1.67402
	142.381	31.2137	9	10.4046	30.5	1.1617	1.01294	1.45271	2.00423	1.19469	1.86181	1.20028	1.41684	1.50906
	146.251	30.1303	9	10.0434	31	1.08238	1.06754	1.50401	1.97025	1.33644	1.9148	1.3355	1.37562	1.57602
	144.497	34.4131	9	11.471	31.5	1.25258	0.999158	1.47787	2.05179	1.25708	1.96347	1.06102	1.40821	1.53356
	143.095	36.2494	9	12.0831	32	1.07301	0.965989	1.54452	2.03751	1.29867	2.03	1.15749	1.3521	1.41924
	147.122	28.1999	9	9.39997	32.5	1.29114	1.02161	1.51577	1.98764	1.29035	1.86674	1.34691	1.39868	1.52213
	142.978	34.0505	9	11.3502	33	1.12424	1.00579	1.3975	2.01839	1.32016	1.99489	1.13031	1.46728	1.40944
	146.616	36.6511	9	12.217	33.5	1.10882	1.03641	1.40583	2.07206	1.38878	2.07559	1.10666	1.40895	1.59236
	149.087	31.6238	9	10.5413	34	1.27572	1.05427	1.5999	2.0025	1.24599	2.00166	1.34289	1.30091	1.59399
	144.943	32.7458	9	10.9153	34.5	1.11708	0.994565	1.53308	2.0602	1.29347	1.89508	1.28936	1.33499	1.52703
	149.141	31.751	9	10.5837	35	1.25258	1.0211	1.39064	2.0139	1.35066	2.04602	1.36	1.46892	1.51886
	145.178	30.4138	9	10.1379	35.5	1.13085	1.02467	1.53308	2.06653	1.38531	1.79589	1.27527	1.36654	1.48783
	144.535	31.9535	9	10.6512	36	1.21457	0.958845	1.45859	2.0139	1.44666	1.88522	1.13669	1.35523	1.53846
	141.983	32.5829	9	10.861	36.5	1.12369	1.03284	1.38296	2.02876	1.4075	1.84703	1.0684	1.30478	1.58256
	147.082	32.0039	9	10.668	37	1.20411	1.04202	1.39129	2.02323	1.49865	1.98565	1.18601	1.39079	1.5156
	141.095	27.9601	9	9.32003	37.5	1.22118	0.999668	1.35388	2.00008	1.55584	1.60798	1.11538	1.40404	1.44047
	138.263	32.2257	9	10.7419	38	1.10606	0.982318	1.3186	2.00964	1.31842	1.81437	1.06505	1.35448	1.47477
	138.453	28.3561	9	9.45203	38.5	1.08623	0.992524	1.3614	1.98592	1.42309	1.52666	1.12712	1.39809	1.55969
	141.507	26.694	9	8.898	39	1.27076	0.983849	1.25946	1.95551	1.39606	1.69177	1.2548	1.38663	1.53683
	140.984	32.4914	9	10.8305	39.5	1.10661	0.93282	1.3614	1.99006	1.43037	1.83039	1.10968	1.36758	1.55969
	141.813	27.7214	9	9.24048	40	1.0956	1.02927	1.40158	1.94618	1.4016	1.79219	1.3246	1.33008	1.4421
	139.025	26.0804	9	8.69347	40.5	1.21953	1.02212	1.39162	1.96461	1.46122	1.55685	1.09944	1.39065	1.40617
	147.106	29.4757	9	9.82525	41	1.18758	0.977215	1.48016	1.99835	1.48825	1.87721	1.40312	1.37413	1.45354
	144.581	28.5018	9	9.50061	41.5	1.10166	0.992524	1.47297	1.98373	1.51632	1.72566	1.38869	1.29555	1.5352
	146.22	28.2648	9	9.42159	42	1.21237	0.963437	1.40191	1.96496	1.54717	1.76878	1.4006	1.29838	1.60216
	140.939	27.8235	9	9.2745	42.5	1.06585	1.0211	1.24264	1.94434	1.57005	1.60429	1.4261	1.24719	1.56296
	138.788	25.1728	9	8.39095	43	1.17657	1.00477	1.27074	1.95839	1.50038	1.48292	1.33383	1.29511	1.46823
	135.51	27.9868	9	9.32894	43.5	1.12424	1.04253	1.19576	1.99893	1.61891	1.39359	1.2038	1.22011	1.39801
	142.25	30.515	9	10.1717	44	1.21237	0.999158	1.26371	1.99041	1.60886	1.81253	1.20095	1.25121	1.46333
	135.291	28.7942	9	9.59806	44.5	1.1347	0.961906	1.16014	2.01217	1.54578	1.37141	1.3454	1.19109	1.45354
	139.915	32.1816	9	10.7272	45	1.04327	0.936392	1.30096	1.99444	1.55029	1.77741	1.17343	1.33648	1.47967
	143.26	26.3939	9	8.79795	45.5	1.21017	1.02059	1.3418	1.93536	1.63139	1.7121	1.3303	1.29734	1.41434
	139.52	30.3031	9	10.101	46	1.07026	0.913939	1.36957	1.98016	1.62065	1.60059	1.37342	1.17308	1.45517
	139.806	31.3882	9	10.4627	46.5	1.08238	0.929248	1.23316	1.9471	1.56103	1.82978	1.2496	1.33916	1.41107
	138.621	29.2146	9	9.73821	47	1.10551	1.01447	1.26959	2.02749	1.6203	1.4552	1.17427	1.30166	1.50743
	140.623	27.8618	9	9.28725	47.5	1.24267	0.908325	1.22647	1.93455	1.58356	1.65481	1.39305	1.27219	1.44047
	134.851	27.5564	9	9.18548	48	1.06475	1.00987	1.24542	1.95079	1.53643	1.50756	1.25547	1.14704	1.41924
	141.82	26.5308	9	8.8436	48.5	1.19695	1.00273	1.33363	1.97509	1.61718	1.57348	1.28886	1.30925	1.4666
	139.9	27.4568	9	9.15228	49	1.17271	1.04202	1.24329	1.99133	1.62169	1.50633	1.22762	1.26222	1.52376
	139.551	30.3348	9	10.1116	49.5	1.0978	0.979767	1.27825	2.02991	1.63659	1.57964	1.16974	1.33276	1.45517
	140.401	29.0054	9	9.66845	50	1.17326	0.964968	1.35927	2.03751	1.57005	1.5359	1.24692	1.23916	1.50906
	141.356	27.582	9	9.19401	50.5	1.10166	1.02569	1.27809	1.9752	1.58252	1.58272	1.38097	1.24853	1.54663
	141.602	30.762	9	10.254	51	1.00801	1.02212	1.31876	2.05766	1.6158	1.59813	1.29557	1.31088	1.51723
	143.389	31.1326	9	10.3775	51.5	1.11873	0.977215	1.27515	2.01897	1.56901	1.82177	1.35715	1.29064	1.4764
	135.868	27.3365	9	9.11218	52	1.06916	0.917511	1.39129	1.94745	1.50107	1.30117	1.33198	1.28231	1.4862
	140.209	31.4548	9	10.4849	52.5	1.05924	0.927717	1.29132	2.08772	1.59708	1.37264	1.34926	1.37904	1.55479
	143.283	30.1444	9	10.0481	53	1.24928	0.940984	1.37839	2.09958	1.57906	1.58765	1.36939	1.22293	1.46823
	140.633	30.8823	9	10.2941	53.5	1.0317	0.999158	1.26338	2.07632	1.48929	1.66282	1.30597	1.41074	1.41761
	135.842	30.7997	9	10.2666	54	1.07411	0.955273	1.32464	2.06734	1.62169	1.31904	1.17695	1.30835	1.37841
	145.758	30.6386	9	10.2129	54.5	1.16335	1.0558	1.39864	2.07079	1.61337	1.73859	1.19507	1.29183	1.59072
	143.086	30.7641	9	10.2547	55	1.17106	1.00579	1.17942	2.12066	1.50593	1.56486	1.41151	1.31966	1.59889
	144.878	31.4454	9	10.4818	55.5	1.11708	1.03335	1.36842	2.1058	1.52845	1.74722	1.41671	1.19168	1.5303
	146.208	29.7403	9	9.91344	56	1.2647	0.962417	1.32056	2.11398	1.58841	1.57287	1.50697	1.29689	1.53193
	143.588	34.5052	8	12.1994	56.5	1.03941	0.962417	1.40273	2.15302	1.60609		1.37929	1.36966	1.57439
	148.456	31.8689	8	11.2673	57	1.16831	1.05784	1.3284	2.1696	1.59188		1.60663	1.40553	1.54826
	145.006	31.6777	8	11.1998	57.5	1.20907	1.02263	1.40158	2.1597	1.6203		1.41318	1.29273	1.4813
	143.029	34.938	8	12.3525	58	1.05043	1.00528	1.45026	2.15935	1.63971		1.45429	1.16907	1.51396
	141.537	34.0235	8	12.0291	58.5	1.1672	1.01651	1.35976	2.21314	1.58703		1.26336	1.30002	1.41597
	147.234	29.592	8	10.4624	59	1.23661	1.00885	1.48506	2.0906	1.59465		1.54791	1.31088	1.50416
	143.454	28.5749	8	10.1028	59.5	1.13526	1.03233	1.49715	2.01597	1.58148		1.29071	1.3719	1.55153
	144.942	29.9932	8	10.6042	60	1.13746	1.07213	1.4452	2.10891	1.55133		1.28601	1.45583	1.53846
BL	100.187	0.530302	9	0.176767		1	1	1.01687	1	1	1	1	1	1
LTP	146.731	30.2415	9	10.0805		1.15255	1.01738	1.40591	2.12901	1.58893	1.66004	1.41651	1.31642	1.51903
